# Supplementary material for: Changes in Blood DNA CpG Methylation Levels in Response to Methadone Maintenance Treatment: Epigenome-Wide Longitudinal Study
Source: Epigenomes. 2026 Mar 5;10(1):18. doi: 10.3390/epigenomes10010018 (PMC13024794; doi:10.3390/epigenomes10010018)
Supplement: Supplementary file 1 [file epigenomes-10-00018-s001.zip]

Archive with 5 entries (5 files):
- Levran Figure S1 Feb 2026.pdf
- Levran Figure S2 Feb 2026.pdf
- Levran Figure S3 Feb 2026.pdf
- Levran Table S1 Feb 2026.xlsx
- Levran Table S2  Feb 2026.xlsx
