# Supplementary material for: Changes in Blood DNA CpG Methylation Levels in Response to Methadone Maintenance Treatment: Epigenome-Wide Longitudinal Study
Source: Epigenomes. 2026 Mar 5;10(1):18. doi: 10.3390/epigenomes10010018 (PMC13024794; doi:10.3390/epigenomes10010018)
Supplement: Supplementary file 1 [file epigenomes-10-00018-s001.zip › Levran Table S1 Feb 2026.xlsx]

## Sheet: Sheet1
Table S1. CpGs showing a significant difference in methylation levels between baseline and follow-up samples (FDR < 0.05)
Name	Chr	Position	p-value	FDR	Baseline normalized beta (mean)	Follow-up normalized beta (mean)	Delta beta values range between −0.549 and 0.568.	RefGene Group	Gene
cg24917037	9	88534956	8.91e-08	0.0026	0.1931	0.2213	0.0282	TSS1500	ENSG00000301889;NXNL2
cg15924127	14	91174129	4.85e-08	0.0026	0.7612	0.7839	0.0227		DGLUCY
cg12800095	1	46128415	1.07e-07	0.0027	0.8289	0.8511	0.0222		P3R3URF-PIK3R3;PIK3R3
cg06193692	12	85721163	2.43e-07	0.0035	0.5747	0.5139	-0.0608		NA
cg00035296	3	121569645	4.06e-07	0.0039	0.6236	0.5857	-0.0379		ARGFX
cg24456235	5	52856921	4.43e-07	0.0041	0.7542	0.7762	0.022		ENSG00000288539;ITGA1
cg25950438	14	33607948	4.39e-07	0.0041	0.4749	0.4971	0.0222		NPAS3
cg05766881	22	37985166	5.17e-07	0.0042	0.8125	0.7923	-0.0202	TSS1500	POLR2F;SOX10
cg25832175	10	14572386	5.79e-07	0.0042	0.1106	0.1351	0.0245	TSS1500; TSS200	FAM107B
cg01235489	2	218502346	5.96e-07	0.0043	0.7059	0.632	-0.0739		RN7SKP38;USP37
cg07029084	5	119629065	7.14e-07	0.0044	0.6511	0.6719	0.0208	TSS1500	FAM170A
cg26102599	6	27372260	8.27e-07	0.0047	0.8378	0.8144	-0.0234	TSS1500	ENSG00000291112
cg24163448	9	76398528	8.22e-07	0.0047	0.6803	0.7033	0.023	TSS200	ENSG00000310226;ENSG00000310253
cg17714573	4	150501349	1.03e-06	0.0052	0.7073	0.734	0.0267		LRBA
cg09556666	15	72466724	1.04e-06	0.0053	0.702	0.7369	0.0349		ENSG00000261187;TMEM202-AS1
cg27022602	19	42074922	1.16e-06	0.0054	0.6056	0.6282	0.0226	TSS1500	ZNF574
cg09401340	17	76000825	1.16e-06	0.0054	0.8417	0.8188	-0.0229	TSS200	CDK3;TEN1-CDK3
cg12886731	10	69314706	1.24e-06	0.0054	0.6708	0.7109	0.0401	TSS1500	HK1
cg22559027	2	200824117	1.19e-06	0.0054	0.7338	0.6928	-0.041	3UTR	BZW1
cg16008506	12	121859896	1.35e-06	0.0056	0.7258	0.7492	0.0234	TSS1500	HPD;TIALD
cg03057182	1	45786798	1.4e-06	0.0057	0.6733	0.7039	0.0306		NA
cg19955849	4	139174132	1.51e-06	0.0058	0.8002	0.8248	0.0246		ELF2
cg09261992	1	31037681	1.74e-06	0.0062	0.764	0.7858	0.0218		PUM1
cg00444581	8	140846302	2.02e-06	0.0063	0.8075	0.7553	-0.0522	exon_7	PTK2
cg23237765	7	882208	2.2e-06	0.0063	0.6668	0.7068	0.04		ENSG00000273151;GET4
cg00044440	5	139335760	2.15e-06	0.0063	0.7708	0.7939	0.0231		NA
cg23620315	3	13530880	2.15e-06	0.0063	0.7323	0.7634	0.0311		ENSG00000301901
cg19492471	9	96503757	2.4e-06	0.0064	0.7687	0.7322	-0.0365	3UTR	CDC14B
cg21545248	5	150022935	2.59e-06	0.0064	0.6434	0.667	0.0236		HMGXB3
cg23558966	2	20323186	2.67e-06	0.0065	0.5496	0.5702	0.0206		PUM2
cg11076932	5	161915708	2.9e-06	0.0066	0.8167	0.7897	-0.027		LINC01202
cg04982432	6	38338404	2.96e-06	0.0067	0.6372	0.6615	0.0243		BTBD9
cg12840819	15	40864393	3.37e-06	0.0069	0.8196	0.7994	-0.0202		NA
cg13986498	13	24343280	3.48e-06	0.007	0.7197	0.7408	0.0211		NA
cg23223044	19	49487625	3.9e-06	0.0073	0.2679	0.2889	0.021	5UTR	ENSG00000273189;RPL13A
cg02019305	7	140228063	3.77e-06	0.0073	0.7623	0.7278	-0.0345		NA
cg13718559	12	6273876	3.93e-06	0.0073	0.8421	0.822	-0.0201		ENSG00000305396
cg11792951	1	245209889	4.15e-06	0.0075	0.8322	0.8116	-0.0206		KIF26B;KIF26B-AS1
cg00531182	17	51334953	4.37e-06	0.0077	0.6164	0.6384	0.022	exon_1	ENSG00000249658;LINC02071
cg00402311	8	61370256	4.33e-06	0.0077	0.4796	0.5009	0.0213		CLVS1;ENSG00000293914
cg12603485	17	11132510	4.41e-06	0.0077	0.7568	0.7333	-0.0235		NA
cg21908084	1	222708977	5.02e-06	0.0081	0.7594	0.7361	-0.0233		AIDA
cg11551905	8	125905740	5.71e-06	0.0084	0.6925	0.6487	-0.0438		LINC00861;LINC02964
cg15132385	12	91181133	6.02e-06	0.0085	0.6206	0.5589	-0.0617		DCN;ENSG00000293802
cg03338185	1	15978326	5.95e-06	0.0085	0.63	0.6622	0.0322		NA
cg05157351	3	88156246	6.25e-06	0.0086	0.7928	0.7627	-0.0301	exon_3	C3orf38
cg06965610	8	29137091	6.27e-06	0.0086	0.6962	0.661	-0.0352		ENSG00000254129;KIF13B
cg13289493	2	6876827	7.3e-06	0.0089	0.7333	0.6961	-0.0372	TSS1500	RSAD2
cg07068664	2	157782360	6.83e-06	0.0089	0.7483	0.7079	-0.0404		ACVR1
cg19139566	4	103077512	8.4e-06	0.0093	0.7412	0.7127	-0.0285	TSS1500	ENSG00000299907;SLC9B2
cg03619332	16	535859	8.18e-06	0.0093	0.787	0.7638	-0.0232		CAPN15
cg05959111	1	211826643	8.18e-06	0.0093	0.8142	0.7882	-0.026		LPGAT1
cg15256244	3	48476918	8.54e-06	0.0093	0.8721	0.8461	-0.026		SHISA5
cg21507487	14	71474340	8.53e-06	0.0093	0.7932	0.7699	-0.0233		SIPA1L1
cg09370496	12	116181784	9.36e-06	0.0097	0.5122	0.4666	-0.0456		ENSG00000258337;MED13L
cg06288552	6	54785562	9.41e-06	0.0097	0.4573	0.4233	-0.034		ENSG00000299445;RNU6-1023P
cg22553063	21	14392353	9.59e-06	0.0097	0.6208	0.5543	-0.0665		ENSG00000296939
cg24577940	12	106075468	9.85e-06	0.0098	0.7315	0.7582	0.0267		NUAK1
cg08757017	1	31920817	1.02e-05	0.01	0.7161	0.7387	0.0226		ENSG00000269967;ENSG00000288678;PTP4A2
cg01424973	14	21046746	1.02e-05	0.01	0.5684	0.5977	0.0293		NA
cg16376237	1	236542947	1.07e-05	0.0102	0.764	0.7125	-0.0515	exon_9	ENSG00000230325;LGALS8
cg06716358	17	81230938	1.1e-05	0.0103	0.8091	0.7805	-0.0286		ENSG00000260005;TEPSIN
cg16791663	2	8102790	1.24e-05	0.0104	0.8251	0.7987	-0.0264		LINC00299
cg07182279	18	58944342	1.16e-05	0.0104	0.8203	0.7998	-0.0205		ZNF532
cg15421363	5	132491173	1.25e-05	0.0105	0.1849	0.2084	0.0235	TSS1500	ENSG00000283782;IRF1
cg15457495	7	107747951	1.3e-05	0.0107	0.607	0.5555	-0.0515		CBLL1
cg09175137	16	85110353	1.41e-05	0.0109	0.7934	0.7725	-0.0209	exon_2	CIBAR2
cg12609577	8	129869893	1.39e-05	0.0109	0.5812	0.5301	-0.0511		CYRIB;ENSG00000200075
cg03319894	8	80490382	1.37e-05	0.0109	0.5986	0.6224	0.0238		ZBTB10
cg02563827	1	7943661	1.4e-05	0.0109	0.7391	0.7615	0.0224		NA
cg21677989	8	21919493	1.49e-05	0.0113	0.1838	0.1598	-0.024	TSS200	XPO7
cg08671325	13	21515715	1.49e-05	0.0113	0.7456	0.6961	-0.0495		ENSG00000291046;MICU2
cg24925925	21	43750258	1.5e-05	0.0113	0.8353	0.8153	-0.02		PDXK
cg18363564	3	51827889	1.56e-05	0.0114	0.5885	0.6225	0.034		ENSG00000285749;IQCF3
cg17198917	3	119662371	1.54e-05	0.0114	0.7908	0.7635	-0.0273		NA
cg09518308	4	66003251	1.66e-05	0.0117	0.5561	0.5031	-0.053		ENSG00000249413
cg04664628	10	6874529	1.71e-05	0.0117	0.8175	0.7967	-0.0208		ENSG00000287277;LINP1
cg04781873	6	42153923	1.76e-05	0.0118	0.8042	0.7835	-0.0207	TSS1500	CIMIP3;GUCA1ANB-GUCA1A
cg18812512	22	47771152	1.72e-05	0.0118	0.6558	0.6092	-0.0466		EPIC1
cg14613361	1	109208680	1.76e-05	0.0118	0.7927	0.7695	-0.0232		NA
cg20487890	1	185433212	1.73e-05	0.0118	0.7277	0.7482	0.0205		ENSG00000298206;RNU7-183P
cg25450306	17	58418637	1.84e-05	0.0119	0.5582	0.5188	-0.0394	TSS1500	ENSG00000285897;RNF43
cg22766445	3	49125800	1.85e-05	0.0119	0.8391	0.817	-0.0221	exon_18	LAMB2
cg21066599	4	158805093	1.85e-05	0.0119	0.6789	0.6216	-0.0573	TSS1500	FNIP2
cg03989039	4	150665915	1.96e-05	0.0119	0.7483	0.7111	-0.0372		LRBA
cg23719798	14	95664706	1.84e-05	0.0119	0.828	0.798	-0.03		ENSG00000259084;TCL6
cg17203180	17	82295567	1.88e-05	0.0119	0.7104	0.7409	0.0305		NA
cg17885225	10	63217586	2.03e-05	0.0121	0.118	0.1394	0.0214		JMJD1C
cg01903191	18	13242402	2.04e-05	0.0121	0.7713	0.7344	-0.0369		LDLRAD4
cg02007364	3	187367023	2.08e-05	0.0122	0.7334	0.7542	0.0208	TSS1500	RTP4
cg14294245	8	25344986	2.13e-05	0.0122	0.7328	0.6963	-0.0365	TSS1500	DOCK5;MIR6876
cg01904886	12	65640416	2.12e-05	0.0122	0.5359	0.4732	-0.0627		ENSG00000256915;MSRB3-AS1
cg02424425	7	67171352	2.09e-05	0.0122	0.6289	0.5731	-0.0558		ENSG00000291154;TYW1
cg01145124	2	61277931	2.11e-05	0.0122	0.7799	0.8	0.0201		USP34
cg12915175	17	2572364	2.08e-05	0.0122	0.6641	0.6318	-0.0323		ENSG00000299795
cg25004385	1	147625277	2.21e-05	0.0123	0.5755	0.5377	-0.0378	3UTR	BCL9
cg18000586	14	50600437	2.21e-05	0.0123	0.719	0.6607	-0.0583		ATL1
cg05250352	7	75942313	2.34e-05	0.0126	0.7717	0.7194	-0.0523	TSS1500	POR;SNORA14A
cg07801032	8	42061390	2.33e-05	0.0126	0.6976	0.6488	-0.0488		NA
cg24327361	8	4725864	2.36e-05	0.0127	0.8604	0.8279	-0.0325		CSMD1
cg04089260	6	159117698	2.46e-05	0.0127	0.7725	0.742	-0.0305		ENSG00000285492
cg07433769	18	13620828	2.41e-05	0.0127	0.7802	0.7556	-0.0246		LDLRAD4
cg18794793	16	4668903	2.39e-05	0.0127	0.7838	0.7607	-0.0231		MGRN1
cg19451011	1	77655741	2.46e-05	0.0127	0.5776	0.5244	-0.0532		ZZZ3
cg23417714	2	222885328	2.58e-05	0.0128	0.8039	0.7786	-0.0253		ACSL3
cg09968654	1	52446838	2.51e-05	0.0128	0.7523	0.716	-0.0363		TUT4
cg13522051	3	172315355	2.68e-05	0.013	0.6126	0.635	0.0224		FNDC3B
cg19534754	10	52562030	2.68e-05	0.013	0.6897	0.6605	-0.0292		ENSG00000296101;LNCAROD
cg12999230	2	148023063	2.7e-05	0.013	0.7601	0.7279	-0.0322		MBD5;ORC4
cg27517356	2	191410885	2.64e-05	0.013	0.6298	0.5866	-0.0432		MYO1B
cg14937059	7	94619031	2.66e-05	0.013	0.7777	0.7513	-0.0264		SGCE
cg25333056	10	133293655	2.76e-05	0.0131	0.7123	0.6915	-0.0208	exon_7	TUBGCP2
cg15308218	2	228903160	2.74e-05	0.0131	0.7419	0.7033	-0.0386		NA
cg01552987	1	215682563	2.87e-05	0.0133	0.6801	0.6396	-0.0405		USH2A
cg02516442	12	122230274	3.08e-05	0.0134	0.5717	0.5285	-0.0432	3UTR	ENSG00000256861;VPS33A
cg07031542	1	214393731	2.99e-05	0.0134	0.8056	0.7704	-0.0352	exon_10	PTPN14
cg04613576	21	25100954	2.91e-05	0.0134	0.6454	0.5987	-0.0467		ENSG00000232512;RN7SKP236
cg14934141	11	134171210	3.04e-05	0.0134	0.8099	0.7776	-0.0323		NCAPD3
cg14123840	12	80512312	3.09e-05	0.0134	0.6541	0.6084	-0.0457		PTPRQ
cg11359770	2	26081268	2.97e-05	0.0134	0.6697	0.69	0.0203		RAB10
cg10805822	6	18392589	3.08e-05	0.0134	0.661	0.6122	-0.0488		RNF144B
cg02015633	3	134207635	2.91e-05	0.0134	0.8186	0.7838	-0.0348		RYK
cg06729354	12	109603991	2.98e-05	0.0134	0.1272	0.1478	0.0206		NA
cg25538312	8	93686098	3.16e-05	0.0135	0.7268	0.6856	-0.0412		CIBAR1-DT
cg06775669	7	101939292	3.15e-05	0.0135	0.7624	0.7841	0.0217		CUX1
cg00508131	16	283153	3.22e-05	0.0136	0.6904	0.6688	-0.0216	TSS200	PDIA2
cg06444855	5	38819889	3.36e-05	0.0137	0.5357	0.5628	0.0271	exon_3	OSMR-DT
cg06864684	7	112479758	3.38e-05	0.0137	0.7712	0.7509	-0.0203	TSS1500	ENSG00000288640;LSMEM1
cg17809205	10	84451855	3.28e-05	0.0137	0.8133	0.7891	-0.0242		CCSER2;ENSG00000293826
cg24641254	1	245685335	3.32e-05	0.0137	0.7667	0.7429	-0.0238		KIF26B
cg03771981	7	141801699	3.25e-05	0.0137	0.7912	0.7649	-0.0263		NA
cg25833861	8	124565847	3.32e-05	0.0137	0.4581	0.4148	-0.0433		MTSS1;NDUFB9
cg17327997	9	71891927	3.41e-05	0.0138	0.6093	0.5559	-0.0534		ABHD17B
cg15816615	16	29997493	3.49e-05	0.0139	0.5691	0.5279	-0.0412	TSS1500	INO80E
cg06579481	7	104981150	3.55e-05	0.014	0.5975	0.6298	0.0323		KMT2E-AS1
cg01148975	17	27495760	3.71e-05	0.0142	0.8001	0.7747	-0.0254		KSR1
cg13217762	10	17222510	3.71e-05	0.0142	0.7117	0.691	-0.0207		VIM-AS1
cg08078339	2	43620984	3.69e-05	0.0142	0.6488	0.6014	-0.0474		Y_RNA
cg07785518	2	139752493	3.64e-05	0.0142	0.6397	0.6618	0.0221		NA
cg08082025	7	1349081	3.65e-05	0.0142	0.8318	0.8117	-0.0201		NA
cg05480278	21	30614587	3.73e-05	0.0143	0.5101	0.4617	-0.0484	TSS1500	ENSG00000308278;KRTAP6-1
cg00141253	12	108518939	3.76e-05	0.0143	0.7579	0.7339	-0.024	exon_3	FICD
cg19956402	3	192029413	3.72e-05	0.0143	0.6104	0.5609	-0.0495		ENSG00000232353
cg25024143	17	47901628	3.91e-05	0.0144	0.7518	0.7219	-0.0299		SP2;SP2-AS1
cg10033725	7	786390	3.94e-05	0.0145	0.7236	0.6949	-0.0287	3UTR	DNAAF5
cg00806959	1	43754317	3.99e-05	0.0145	0.5558	0.5801	0.0243		ENSG00000284989;ST3GAL3
cg23433105	4	186130000	3.94e-05	0.0145	0.604	0.5495	-0.0545		ENSG00000253013;FAM149A
cg05193015	1	186416172	3.92e-05	0.0145	0.7163	0.6823	-0.034		ODR4
cg22687685	3	190127514	3.93e-05	0.0145	0.7311	0.7008	-0.0303		P3H2-AS1
cg02553302	6	32052063	3.92e-05	0.0145	0.8374	0.8107	-0.0267		TNXB
cg10943110	3	57200365	4.14e-05	0.0147	0.7856	0.7623	-0.0233	TSS1500	HESX1
cg18924738	1	111200416	4.29e-05	0.0148	0.1938	0.2224	0.0286	exon_1	CHI3L2;DENND2D
cg01732826	1	61519269	4.26e-05	0.0148	0.4676	0.4192	-0.0484		ENSG00000284808
cg01581872	6	15256005	4.25e-05	0.0148	0.338	0.3763	0.0383		JARID2
cg07096487	8	1904161	4.23e-05	0.0148	0.7735	0.7525	-0.021		ARHGEF10;KBTBD11-OT1
cg17881406	1	156472360	4.31e-05	0.0148	0.8251	0.8009	-0.0242		MEF2D
cg08344493	11	133865655	4.23e-05	0.0148	0.8265	0.8041	-0.0224		NA
cg18627429	14	100732474	4.68e-05	0.0152	0.8369	0.8097	-0.0272		DLK1
cg12393620	7	112005512	4.71e-05	0.0153	0.7721	0.7421	-0.03		DOCK4
cg08926493	8	54311901	4.71e-05	0.0153	0.6542	0.6763	0.0221		NA
cg17739345	11	103056870	4.82e-05	0.0154	0.6763	0.6242	-0.0521	3UTR	DCUN1D5;ENSG00000260966;ENSG00000303541
cg03132185	3	134479638	4.78e-05	0.0154	0.7628	0.7374	-0.0254		ANAPC13
cg23494521	15	74638625	4.77e-05	0.0154	0.626	0.5869	-0.0391		EDC3
cg23790837	7	77424775	4.76e-05	0.0154	0.6354	0.5696	-0.0658		ENSG00000273341
cg05856102	2	152523000	4.96e-05	0.0155	0.8113	0.7874	-0.0239		FMNL2
cg15992284	1	90725697	4.89e-05	0.0155	0.202	0.2239	0.0219		ENSG00000287076
cg12015443	21	44573403	5.07e-05	0.0156	0.8781	0.8571	-0.021	TSS1500	KRTAP10-4;TSPEAR
cg27078873	2	134957765	5.04e-05	0.0156	0.8	0.7757	-0.0243	3UTR	CCNT2
cg19649937	22	45696532	5.06e-05	0.0156	0.7958	0.7703	-0.0255		ATXN10
cg14832349	16	54267212	5.07e-05	0.0156	0.5436	0.5718	0.0282		LINC02169
cg18174876	7	108270749	5.12e-05	0.0157	0.6166	0.6375	0.0209		NRCAM
cg09210935	6	49606691	5.11e-05	0.0157	0.7774	0.7532	-0.0242		RHAG
cg12904343	12	133038715	5.16e-05	0.0158	0.7543	0.7188	-0.0355	TSS1500	ZNF84;ZNF84-DT
cg18639956	17	79954183	5.19e-05	0.0158	0.8472	0.827	-0.0202		TBC1D16
cg08541856	9	94084071	5.41e-05	0.0159	0.663	0.6093	-0.0537	TSS1500	PTPDC1
cg16163324	1	46247260	5.42e-05	0.0159	0.2519	0.2723	0.0204	TSS1500	ENSG00000306746;RAD54L
cg25680952	5	157167606	5.28e-05	0.0159	0.6999	0.648	-0.0519	TSS1500	GARIN3
cg15966720	8	24383820	5.24e-05	0.0159	0.805	0.783	-0.022	TSS1500	ADAM7-AS1;ADAMDEC1
cg17168868	15	98020228	5.37e-05	0.0159	0.7878	0.7637	-0.0241		ENSG00000259199;LINC02251
cg01385312	7	5354287	5.43e-05	0.0159	0.7792	0.7489	-0.0303		TNRC18
cg25083901	1	19099755	5.35e-05	0.0159	0.7871	0.7614	-0.0257		UBR4
cg06871246	4	1369873	5.38e-05	0.0159	0.7622	0.7278	-0.0344		UVSSA
cg10628634	6	17712812	5.26e-05	0.0159	0.793	0.7711	-0.0219		NA
cg12381675	12	59811964	5.28e-05	0.0159	0.7444	0.7021	-0.0423		NA
cg15947513	2	20402705	5.28e-05	0.0159	0.7357	0.7048	-0.0309		NA
cg07015224	12	54364894	5.47e-05	0.016	0.4748	0.515	0.0402	TSS1500	GPR84;GPR84-AS1
cg06362799	17	29246821	5.49e-05	0.016	0.7639	0.7438	-0.0201	TSS200	CRYBA1
cg04522024	12	15782548	5.53e-05	0.016	0.6542	0.6071	-0.0471		EPS8
cg09247619	1	198679720	5.52e-05	0.016	0.3275	0.3562	0.0287		PTPRC
cg02641865	1	40129664	5.61e-05	0.0161	0.6743	0.6966	0.0223		NA
cg05933901	16	179408	5.73e-05	0.0162	0.8135	0.7881	-0.0254	TSS1500	HBQ1
cg21402062	12	104277752	5.7e-05	0.0162	0.7116	0.6654	-0.0462		ENSG00000257732;TXNRD1
cg08526904	19	19155682	5.67e-05	0.0162	0.8652	0.8373	-0.0279		BORCS8-MEF2B;MEF2B
cg19545517	2	1924120	5.71e-05	0.0162	0.7726	0.7509	-0.0217		MYT1L
cg23546626	7	140386942	5.76e-05	0.0162	0.7832	0.7578	-0.0254		SLC37A3
cg02315450	2	9594034	5.72e-05	0.0162	0.7605	0.7275	-0.033		YWHAQ
cg16814575	6	132624738	5.88e-05	0.0163	0.7142	0.6822	-0.032	TSS1500	ENSG00000290584;TAAR2
cg22577619	4	147944727	5.88e-05	0.0163	0.7817	0.7616	-0.0201		ARHGAP10
cg11612862	16	89023009	5.89e-05	0.0163	0.5754	0.5453	-0.0301		NA
cg20499101	11	36599726	5.95e-05	0.0164	0.6042	0.5552	-0.049	TSS1500	IFTAP;RAG2
cg06639496	22	50311169	5.98e-05	0.0164	0.7687	0.7478	-0.0209	3UTR	DENND6B
cg02589406	5	119036325	5.98e-05	0.0164	0.53	0.4753	-0.0547		DMXL1-DT
cg13587495	3	89400256	6.22e-05	0.0166	0.8169	0.8393	0.0224	3UTR	EPHA3
cg10643316	19	37076250	6.19e-05	0.0166	0.7291	0.6622	-0.0669		ENSG00000267345
cg03241046	2	166024880	6.21e-05	0.0166	0.4855	0.5059	0.0204		SCN1A;SCN1A-AS1
cg09916763	10	20897893	6.39e-05	0.0167	0.6142	0.5667	-0.0475	TSS1500	NEBL
cg02329039	16	27453529	6.28e-05	0.0167	0.7505	0.7262	-0.0243	TSS200	IL21R-AS1
cg25858983	17	44218343	6.35e-05	0.0167	0.1824	0.222	0.0396		ATXN7L3-AS1;UBTF
cg13308743	17	77055792	6.38e-05	0.0167	0.5822	0.5414	-0.0408		NA
cg12497171	19	44259181	6.49e-05	0.0168	0.6357	0.6589	0.0232	TSS1500	ZNF233;ZNF235
cg05740473	1	84522412	6.61e-05	0.0168	0.6566	0.6042	-0.0524	exon_4	ENSG00000285851;SPATA1
cg01813159	9	21351826	6.6e-05	0.0168	0.7347	0.7003	-0.0344	TSS1500	IFNA6
cg19531391	18	31669703	6.48e-05	0.0168	0.7766	0.7535	-0.0231		B4GALT6
cg26931608	1	170067314	6.53e-05	0.0168	0.5285	0.4837	-0.0448		KIFAP3
cg13253318	4	34259545	6.54e-05	0.0168	0.5134	0.4663	-0.0471		LINC02484
cg05631547	5	88381966	6.61e-05	0.0168	0.7224	0.6886	-0.0338		SNORA70;TMEM161B-DT
cg23089491	15	56683857	6.52e-05	0.0168	0.7792	0.7387	-0.0405		ENSG00000285253;ZNF280D
cg19645249	10	110845939	6.48e-05	0.0168	0.7209	0.6974	-0.0235		ENSG00000308095;ENSG00000308111
cg19471613	5	69115314	6.84e-05	0.0169	0.6819	0.642	-0.0399	exon_8	ENSG00000248664;SLC30A5
cg12575478	9	78253281	6.73e-05	0.0169	0.7033	0.6521	-0.0512		CEP78
cg10177585	16	86858122	6.8e-05	0.0169	0.7553	0.7224	-0.0329		NA
cg26975727	8	66020421	6.88e-05	0.017	0.8097	0.7872	-0.0225	TSS1500	DNAJC5B;ENSG00000309029
cg10298417	9	6241631	6.85e-05	0.017	0.7959	0.772	-0.0239		ENSG00000294323;IL33
cg06418245	10	26201861	6.91e-05	0.017	0.7081	0.6698	-0.0383		MYO3A
cg19372465	2	145334427	6.89e-05	0.017	0.7433	0.7125	-0.0308		ENSG00000309192
cg19092130	13	25068757	6.94e-05	0.0171	0.4972	0.4575	-0.0397		NA
cg03338933	15	76995004	7.09e-05	0.0172	0.1784	0.2032	0.0248	TSS200	PSTPIP1
cg08333904	17	22202857	7.19e-05	0.0173	0.7279	0.6905	-0.0374	TSS200	ENSG00000299617;UBBP4
cg00501035	4	22752934	7.14e-05	0.0173	0.7559	0.722	-0.0339		GBA3
cg08672695	6	33389083	7.27e-05	0.0173	0.6779	0.7004	0.0225		NA
cg25902823	2	158101288	7.42e-05	0.0174	0.7144	0.675	-0.0394	TSS1500	UPP2
cg13891881	11	75675241	7.43e-05	0.0174	0.8013	0.7795	-0.0218		NA
cg06082141	17	10701248	7.51e-05	0.0175	0.7827	0.7526	-0.0301		ADPRM
cg24072640	20	49674672	7.58e-05	0.0175	0.5472	0.5705	0.0233		B4GALT5
cg17337840	3	193637045	7.45e-05	0.0175	0.7154	0.6499	-0.0655		OPA1
cg22052645	2	84919578	7.48e-05	0.0175	0.7285	0.681	-0.0475		ENSG00000287625
cg21416739	12	131944766	7.63e-05	0.0176	0.6808	0.6587	-0.0221	3UTR	PUS1
cg11488897	1	176245061	7.73e-05	0.0177	0.7931	0.7707	-0.0224		COP1-DT;RNU2-12P
cg18064631	13	27922276	7.77e-05	0.0178	0.2062	0.2341	0.0279		PDX1
cg22234154	7	560945	7.93e-05	0.0179	0.6085	0.5709	-0.0376	TSS1500	PRKAR1B;PRKAR1B-AS2
cg03330684	9	121156876	7.97e-05	0.0179	0.8118	0.7917	-0.0201		CNTRL
cg03039837	10	5648951	8.07e-05	0.018	0.7054	0.6696	-0.0358		ASB13
cg26340538	10	62519842	8.16e-05	0.0181	0.7963	0.7749	-0.0214		ENSG00000285837;LINC02929
cg27201679	10	1074854	8.27e-05	0.0181	0.8324	0.8111	-0.0213		WDR37
cg17772342	5	135535996	8.43e-05	0.0182	0.2672	0.2921	0.0249	TSS200	ENSG00000250167;NEUROG1
cg21930362	3	151446490	8.32e-05	0.0182	0.708	0.6705	-0.0375	exon_6	IGSF10
cg12390678	7	33343405	8.39e-05	0.0182	0.7702	0.7401	-0.0301		BBS9
cg05943135	10	49489662	8.36e-05	0.0182	0.6938	0.6384	-0.0554		ERCC6
cg08106012	4	40761307	8.32e-05	0.0182	0.7545	0.7117	-0.0428		NSUN7
cg19816778	9	74614199	8.5e-05	0.0183	0.6153	0.5713	-0.044	TSS1500	RORB
cg25339913	15	25347973	8.51e-05	0.0183	0.6025	0.5447	-0.0578		ENSG00000261529;SNHG14;UBE3A
cg04251230	1	244942513	8.46e-05	0.0183	0.6404	0.5942	-0.0462		RN7SKP55
cg08322697	5	8459468	8.58e-05	0.0184	0.764	0.7338	-0.0302	TSS1500	MIR4458;MIR4458HG
cg13180971	12	116415311	8.61e-05	0.0184	0.7935	0.771	-0.0225		NA
cg14874678	2	73781274	8.8e-05	0.0185	0.6997	0.6792	-0.0205	TSS1500	DUSP11
cg06060497	1	35103890	8.78e-05	0.0185	0.8045	0.7612	-0.0433		ZMYM1
cg01904912	2	83857366	8.75e-05	0.0185	0.6046	0.543	-0.0616		NA
cg04823639	10	104093958	8.79e-05	0.0185	0.6966	0.6645	-0.0321		NA
cg18274765	8	102294054	9.04e-05	0.0186	0.6107	0.5565	-0.0542	exon_33	UBR5
cg04001997	3	160404645	8.97e-05	0.0186	0.7671	0.7344	-0.0327	TSS200	MIR15B;MIR16-2;SMC4;TRIM59-IFT80
cg26795340	12	50111031	8.89e-05	0.0186	0.7806	0.7544	-0.0262	3UTR; TSS1500	COX14;ENSG00000272368;ENSG00000295262;GPD1
cg09750262	17	7246837	8.86e-05	0.0186	0.7548	0.7283	-0.0265	exon_4	CTDNEP1;ENSG00000262302
cg23173777	4	14726912	9.04e-05	0.0186	0.594	0.5401	-0.0539		LINC00504
cg04884028	1	171587572	8.96e-05	0.0186	0.759	0.7275	-0.0315		PRRC2C
cg08180998	13	43089077	9.11e-05	0.0187	0.5777	0.5131	-0.0646		DNAJC15
cg05658707	3	11680655	9.16e-05	0.0187	0.8314	0.8022	-0.0292		VGLL4
cg17526017	8	25227635	9.29e-05	0.0188	0.7781	0.7527	-0.0254		DOCK5
cg17709639	15	100786091	9.19e-05	0.0188	0.6819	0.6484	-0.0335		ENSG00000259579;ENSG00000279588
cg10588706	1	246142347	9.21e-05	0.0188	0.7396	0.7617	0.0221		SMYD3
cg12846407	7	7718525	9.34e-05	0.0189	0.7399	0.7077	-0.0322	5UTR	ENSG00000283549;ENSG00000308992;RPA3;UMAD1
cg16892828	6	122399045	9.4e-05	0.0189	0.6089	0.568	-0.0409	TSS1500	HSF2
cg09206890	11	47495052	9.34e-05	0.0189	0.7995	0.7727	-0.0268	TSS1500	CELF1
cg08957513	18	55423693	9.49e-05	0.019	0.7944	0.762	-0.0324	TSS1500	TCF4
cg02793280	15	92811619	9.44e-05	0.019	0.5737	0.5277	-0.046		ENSG00000306260;ENSG00000306297
cg08090769	12	66188788	9.54e-05	0.0191	0.4179	0.4444	0.0265	TSS1500	IRAK3
cg17187715	9	35816556	9.68e-05	0.0191	0.7581	0.7288	-0.0293	3UTR	ENSG00000285645;FAM221B;TMEM8B
cg06408759	22	20254694	9.65e-05	0.0191	0.0725	0.0928	0.0203		RTN4R
cg27531794	2	28927340	9.54e-05	0.0191	0.7211	0.6871	-0.034	TSS1500	SNORD53B;WDR43;Y_RNA
cg17298714	14	103938355	9.66e-05	0.0191	0.738	0.7024	-0.0356		TDRD9
cg24351451	11	113771825	9.77e-05	0.0192	0.6702	0.633	-0.0372		ENSG00000256603;ZW10
cg25034423	2	101275903	0.000100665	0.0193	0.8022	0.782	-0.0202	3UTR	RNF149
cg26332016	12	116910303	9.95e-05	0.0193	0.629	0.6526	0.0236	TSS1500	FBXW8
cg07291923	2	27890396	9.98e-05	0.0193	0.2035	0.2237	0.0202	TSS1500; TSS200	BABAM2;RBKS
cg26670366	17	69176270	9.92e-05	0.0193	0.7677	0.7391	-0.0286		ABCA10
cg15575098	1	83838929	9.83e-05	0.0193	0.8159	0.7884	-0.0275		LINC01725
cg12092786	22	41936404	9.95e-05	0.0193	0.8643	0.842	-0.0223		CENPM
cg05433111	16	28931911	0.0001014	0.0194	0.7771	0.7465	-0.0306	TSS200	CD19
cg23143371	11	27660468	0.000101298	0.0194	0.7195	0.6879	-0.0316	TSS1500	BDNF;BDNF-AS
cg21287757	4	61496016	0.000102094	0.0194	0.6516	0.596	-0.0556		ADGRL3
cg09594069	7	37917304	0.000103122	0.0195	0.1462	0.1663	0.0201	TSS1500	ENSG00000290149;SFRP4
cg12290615	6	70710085	0.0001049	0.0196	0.405	0.4322	0.0272		SMAP1
cg01802114	10	60445127	0.000105425	0.0197	0.7467	0.7225	-0.0242		ANK3
cg09180070	8	890321	0.000106458	0.0197	0.8051	0.7743	-0.0308		DLGAP2
cg11363726	3	16433908	0.000107439	0.0198	0.8282	0.8019	-0.0263	exon_3	RFTN1
cg14348336	10	84425220	0.000108214	0.0198	0.5056	0.4596	-0.046	5UTR	CCSER2
cg09926548	14	100125072	0.00010816	0.0198	0.783	0.7482	-0.0348		EVL
cg00718382	4	109851161	0.000107267	0.0198	0.7774	0.7512	-0.0262		LRIT3
cg23986315	5	33473135	0.00010713	0.0198	0.7059	0.6724	-0.0335		NA
cg11325764	14	50560003	0.000109462	0.0199	0.2304	0.2519	0.0215	TSS200	ATL1
cg23474256	10	110138644	0.000109716	0.0199	0.7447	0.7185	-0.0262		NA
cg08790036	5	119397202	0.000111677	0.02	0.5906	0.5357	-0.0549	3UTR	TNFAIP8
cg04231718	9	69194162	0.000111003	0.02	0.7812	0.7546	-0.0266		ENSG00000285130;TJP2
cg09140693	7	54727067	0.000110504	0.02	0.77	0.737	-0.033		ENSG00000286404
cg24151023	1	234573928	0.000111764	0.02	0.1885	0.2243	0.0358		ENSG00000286210
cg25106332	2	18940408	0.000112332	0.0201	0.7698	0.7319	-0.0379		ENSG00000287284
cg23007535	3	47108394	0.000113157	0.0202	0.8016	0.7729	-0.0287		SETD2
cg08530929	2	218502226	0.00011318	0.0202	0.6815	0.6331	-0.0484		RN7SKP38;USP37
cg17269485	6	144999628	0.000113488	0.0202	0.7588	0.7361	-0.0227		NA
cg23219436	8	15973162	0.000113476	0.0202	0.7173	0.6874	-0.0299		ENSG00000253648
cg27644299	6	79269200	0.000113351	0.0202	0.6448	0.5955	-0.0493		NA
cg07868612	7	11108546	0.000114535	0.0203	0.7829	0.7557	-0.0272	3UTR	PHF14
cg17327460	17	45302743	0.000114355	0.0203	0.648	0.6155	-0.0325		MAP3K14
cg00678354	8	65763888	0.000115627	0.0203	0.7755	0.7443	-0.0312		PDE7A
cg20897575	17	3292691	0.00011553	0.0203	0.7708	0.741	-0.0298		OR3A1;OR3A2
cg22144225	15	61831449	0.00011504	0.0203	0.1783	0.2057	0.0274		NA
cg26487852	15	89825808	0.000115758	0.0203	0.3591	0.3984	0.0393		ENSG00000295020
cg08545909	3	45744700	0.000118429	0.0205	0.7003	0.666	-0.0343	3UTR	SACM1L
cg24334381	3	25780666	0.000117394	0.0205	0.722	0.7443	0.0223		NGLY1
cg19189010	11	5819544	0.000118451	0.0205	0.4873	0.4493	-0.038		OR52N2;TRIM5
cg25822316	7	131087597	0.000119219	0.0206	0.7356	0.7029	-0.0327		LINC-PINT
cg07624612	15	82643688	0.000120147	0.0207	0.7673	0.7401	-0.0272		CPEB1
cg19149114	2	111653624	0.000122027	0.0207	0.7421	0.7112	-0.0309		ENSG00000285016
cg11059932	1	226682922	0.000120712	0.0207	0.1648	0.199	0.0342		ITPKB
cg21905390	8	14318645	0.000120491	0.0207	0.6166	0.5699	-0.0467		RNU7-153P;SGCZ
cg04933726	2	155224200	0.000121867	0.0207	0.7553	0.7241	-0.0312		ENSG00000230991
cg06024252	4	70636889	0.00012238	0.0208	0.7117	0.6714	-0.0403	TSS1500	ENAM;ENSG00000286848
cg26676273	1	92503649	0.000122678	0.0208	0.8081	0.7859	-0.0222		NA
cg03317433	4	118295817	0.000125785	0.0209	0.8165	0.7939	-0.0226	exon_10	PRSS12
cg27343363	13	52127537	0.000125045	0.0209	0.6557	0.6115	-0.0442	TSS1500	ENSG00000273523;NEK5
cg23380274	4	183656291	0.000124916	0.0209	0.7649	0.738	-0.0269		RWDD4
cg07787354	1	51798311	0.000127534	0.021	0.6767	0.6465	-0.0302	exon_22	ENSG00000266993;NRDC
cg23188331	19	8596380	0.000127169	0.021	0.8436	0.8228	-0.0208	exon_10	ADAMTS10
cg08115149	6	136286584	0.000126645	0.021	0.3332	0.3561	0.0229		BCLAF1
cg09397175	2	55954628	0.000126519	0.021	0.7859	0.7625	-0.0234		ENSG00000300478
cg16835955	7	33156754	0.00012865	0.0211	0.7373	0.6943	-0.043		BBS9
cg18366199	14	70366469	0.00012781	0.0211	0.7939	0.7628	-0.0311		SYNJ2BP-COX16
cg12320198	3	4515753	0.000128026	0.0211	0.7617	0.738	-0.0237		ITPR1
cg26854360	3	167324816	0.000128261	0.0211	0.8168	0.7959	-0.0209		ZBBX
cg18489232	14	20331398	0.00012958	0.0212	0.6287	0.5837	-0.045		CCNB1IP1
cg26839943	10	125019352	0.000130241	0.0212	0.545	0.4971	-0.0479		CTBP2
cg17562277	8	103845505	0.000129422	0.0212	0.7796	0.7544	-0.0252		RIMS2
cg27646937	16	10594788	0.0001291	0.0212	0.8567	0.8305	-0.0262		ENSG00000301034
cg08941873	5	118973155	0.000131308	0.0213	0.5263	0.551	0.0247	TSS1500	DTWD2;MIR1244-2
cg15244506	6	42238797	0.000131863	0.0213	0.6675	0.6092	-0.0583		TRERF1
cg16516670	8	70470565	0.000133395	0.0214	0.6854	0.7087	0.0233	TSS1500	LINC03020
cg05905033	10	103650376	0.000133059	0.0214	0.7862	0.7621	-0.0241		SH3PXD2A
cg09664770	21	44006700	0.000132871	0.0214	0.7469	0.7211	-0.0258		NA
cg17181046	15	60628242	0.000135201	0.0215	0.5683	0.5914	0.0231	TSS1500	RORA;RORA-AS1
cg16702747	16	85921476	0.000134338	0.0215	0.8667	0.8414	-0.0253	3UTR	IRF8
cg22652332	4	123128248	0.000136021	0.0215	0.7722	0.7411	-0.0311		AFG2A
cg12932456	5	173067726	0.000135615	0.0215	0.8044	0.7838	-0.0206		CREBRF
cg10762047	6	56828186	0.000134659	0.0215	0.8106	0.789	-0.0216		DST
cg09461293	21	24953285	0.000134664	0.0215	0.7601	0.7291	-0.031		ENSG00000230379;LINC01692
cg00128683	18	62827141	0.000135921	0.0215	0.7604	0.7334	-0.027		PHLPP1
cg21180839	17	70375381	0.000134988	0.0215	0.5496	0.5016	-0.048		NA
cg19289870	15	76862520	0.000137873	0.0216	0.8306	0.8097	-0.0209	5UTR; TSS1500	SCAPER
cg15801640	1	113805369	0.000137226	0.0216	0.7247	0.6977	-0.027		RSBN1
cg06802097	1	237181950	0.000138271	0.0216	0.7935	0.7682	-0.0253		RYR2
cg13169253	4	36643274	0.00013868	0.0217	0.6247	0.5719	-0.0528	TSS1500	LINC02505
cg26248508	16	80790262	0.000140753	0.0217	0.7107	0.6741	-0.0366		CDYL2
cg01489508	12	12224217	0.000139522	0.0217	0.7035	0.6685	-0.035		LRP6
cg19233790	12	47220960	0.000141196	0.0217	0.7126	0.6734	-0.0392		PCED1B
cg17705814	20	37521733	0.000143453	0.0218	0.5199	0.4752	-0.0447	TSS1500	BLCAP;NNAT
cg16487367	14	34203613	0.000143647	0.0218	0.6265	0.5759	-0.0506		NA
cg23166181	2	102732518	0.000144174	0.0218	0.6964	0.6331	-0.0633		MFSD9
cg09048128	5	78363700	0.000143347	0.0218	0.7725	0.7441	-0.0284		SCAMP1
cg12995043	17	14605549	0.000143759	0.0218	0.1406	0.1636	0.023		NA
cg17280027	21	29144959	0.000146032	0.0219	0.7154	0.6851	-0.0303	TSS1500	MAP3K7CL
cg01160409	8	82911518	0.000145836	0.0219	0.5038	0.4524	-0.0514	TSS1500	ENSG00000253836;ENSG00000254394
cg12372401	1	23101391	0.000145359	0.0219	0.6735	0.6288	-0.0447		LUZP1
cg15010283	4	139460942	0.00014698	0.0219	0.8072	0.7852	-0.022		RAB33B
cg12933911	1	100718559	0.000148848	0.022	0.7799	0.7549	-0.025	TSS1500	ENSG00000299357;VCAM1
cg03526503	1	27871972	0.000147971	0.022	0.8129	0.7851	-0.0278	TSS1500	THEMIS2
cg13783323	1	26020601	0.000149356	0.022	0.8109	0.7901	-0.0208	TSS1500	ENSG00000310101;EXTL1
cg01651886	12	32745424	0.000148302	0.022	0.8108	0.7903	-0.0205	3UTR	DNM1L
cg04125962	16	27464929	0.000148811	0.022	0.8116	0.786	-0.0256		GTF3C1
cg08639616	11	6932153	0.000151039	0.0221	0.7583	0.7197	-0.0386	5UTR	ZNF215
cg06305393	1	25448842	0.000150329	0.0221	0.7893	0.7576	-0.0317	exon_3	MACO1
cg16361444	10	49502172	0.000151723	0.0221	0.8497	0.8264	-0.0233		ERCC6
cg02089438	17	10121987	0.000150758	0.0221	0.7665	0.7453	-0.0212		GAS7
cg20933261	6	89147907	0.000151247	0.0221	0.8198	0.7963	-0.0235		ENSG00000288009;PM20D2
cg14040808	10	88552963	0.000150248	0.0221	0.6638	0.5952	-0.0686		RNLS
cg03854667	2	109612863	0.000150736	0.0221	0.4189	0.3788	-0.0401		SEPTIN10;SOWAHC
cg17595116	11	43395539	0.000151952	0.0221	0.6961	0.6504	-0.0457		TTC17
cg00626314	2	190926523	0.000152547	0.0222	0.84	0.8144	-0.0256		GLS;STAT1
cg21158975	9	133966384	0.000153829	0.0222	0.7202	0.6743	-0.0459		VAV2
cg21669640	12	95051887	0.000155472	0.0223	0.6812	0.646	-0.0352	exon_8	NR2C1
cg11997352	10	89829221	0.000154594	0.0223	0.7843	0.7587	-0.0256	TSS1500	ENSG00000309572;LINC00865
cg09224952	3	58498740	0.000154649	0.0223	0.796	0.7707	-0.0253	5UTR	KCTD6
cg16822387	11	31810043	0.000156663	0.0224	0.2469	0.2701	0.0232	TSS200	PAX6
cg18283279	2	29130648	0.000157416	0.0224	0.7799	0.7572	-0.0227		CLIP4;ENSG00000305035
cg02758706	17	45367881	0.000157474	0.0224	0.8109	0.7863	-0.0246		ENSG00000267446;ENSG00000301815
cg04258046	15	63153392	0.000160513	0.0225	0.7615	0.7302	-0.0313	3UTR	RPS27L
cg20481837	4	150580475	0.00016149	0.0225	0.8162	0.7922	-0.024	exon_2	ENSG00000249690;LRBA
cg01721141	10	17131053	0.000159394	0.0225	0.7861	0.7646	-0.0215	TSS1500	CUBN
cg07597976	16	28931698	0.000161088	0.0225	0.8003	0.7705	-0.0298	TSS1500	CD19
cg21700685	5	71521714	0.000161148	0.0225	0.7874	0.7632	-0.0242		BDP1
cg06699848	11	8826115	0.000159729	0.0225	0.8303	0.8064	-0.0239		DENND2B;ENSG00000307290
cg13681182	20	5590754	0.000158505	0.0225	0.8271	0.805	-0.0221		GPCPD1
cg22935962	12	49105385	0.000160131	0.0225	0.8023	0.7786	-0.0237		LMBR1L
cg09658958	8	55991700	0.000158062	0.0225	0.345	0.3657	0.0207		LYN
cg13777782	16	14181273	0.000158453	0.0225	0.7873	0.7514	-0.0359		MRTFB
cg11741432	17	4792954	0.000159905	0.0225	0.609	0.6315	0.0225		NA
cg15620737	4	68313399	0.00016213	0.0226	0.771	0.7143	-0.0567	3UTR	YTHDC1
cg07122172	12	57632761	0.000162658	0.0226	0.2092	0.2312	0.022	TSS200	B4GALNT1
cg19829058	5	77254102	0.000162879	0.0226	0.7667	0.7442	-0.0225		PDE8B
cg00003640	1	209952409	0.000162313	0.0226	0.7542	0.7227	-0.0315		SYT14
cg02515491	1	192722587	0.000164203	0.0227	0.5282	0.4643	-0.0639		ENSG00000285280
cg25605180	21	44910811	0.000164248	0.0227	0.7918	0.7682	-0.0236		ITGB2
cg12964697	7	2100596	0.000163921	0.0227	0.7324	0.706	-0.0264		ENSG00000286192;MAD1L1
cg22908033	2	28975616	0.000165523	0.0227	0.7892	0.769	-0.0202		NA
cg25382591	15	79412603	0.000168589	0.0229	0.7638	0.7428	-0.021	3UTR	TMED3
cg10277836	2	32221103	0.000168633	0.0229	0.7997	0.7675	-0.0322	3UTR	SLC30A6
cg05712330	9	88989558	0.000170252	0.0229	0.1944	0.2289	0.0345	TSS1500	NA
cg20083839	20	58910885	0.00017012	0.0229	0.7245	0.6949	-0.0296	3UTR	GNAS
cg00912852	3	53844747	0.000168485	0.0229	0.8083	0.7874	-0.0209		CHDH
cg10796022	8	60315146	0.000170152	0.0229	0.7749	0.7348	-0.0401		LINC01301
cg13617074	15	37023186	0.000169983	0.0229	0.7243	0.6892	-0.0351		MEIS2
cg22955306	19	854522	0.000172647	0.023	0.5918	0.5647	-0.0271		ELANE
cg02642833	11	95377997	0.000173236	0.023	0.779	0.7523	-0.0267		NA
cg21303179	12	131815463	0.000171369	0.023	0.737	0.7102	-0.0268		ENSG00000295927;RNU6-1017P
cg15115648	1	17189528	0.000175969	0.0231	0.7758	0.7528	-0.023	TSS1500	LINC02783
cg10015175	16	5074730	0.000176515	0.0231	0.7711	0.7289	-0.0422		ALG1
cg13985446	9	96690065	0.000176267	0.0231	0.3286	0.3654	0.0368		ENSG00000224848
cg01973844	6	129534309	0.000176597	0.0231	0.6746	0.6104	-0.0642		ENSG00000226149
cg08649208	8	134799673	0.000174832	0.0231	0.789	0.7368	-0.0522		ENSG00000289405
cg13825372	5	40619041	0.000175579	0.0231	0.7943	0.7733	-0.021		TTC33
cg17157627	3	30539120	0.000176079	0.0231	0.7933	0.7676	-0.0257		ENSG00000227549;LINC01985
cg06695380	10	30653174	0.000175196	0.0231	0.7327	0.6894	-0.0433		NA
cg12964792	1	229200029	0.000178584	0.0233	0.1344	0.1562	0.0218		ENSG00000297391;LINC02814
cg26175287	14	95410672	0.000180749	0.0234	0.518	0.4572	-0.0608	3UTR	SYNE3
cg11548462	17	6713569	0.000182791	0.0234	0.3655	0.3999	0.0344	TSS200	SLC13A5
cg02354913	14	45110805	0.000181154	0.0234	0.7273	0.6786	-0.0487	TSS200	PRPF39;SNORD127
cg00990927	1	63249956	0.000180537	0.0234	0.708	0.6665	-0.0415		ENSG00000228734;ENSG00000293613;LINC00466
cg16696035	17	17222862	0.000182819	0.0234	0.9011	0.8777	-0.0234		ENSG00000264187;FLCN
cg06034070	7	30394938	0.000181234	0.0234	0.7624	0.7361	-0.0263		ENSG00000281593;LINC01176
cg18613498	2	15431090	0.000182312	0.0234	0.6988	0.6626	-0.0362		NBAS
cg02471749	2	99410978	0.000182884	0.0234	0.7476	0.7257	-0.0219		REV1
cg03135975	14	70692474	0.000182546	0.0234	0.8469	0.8222	-0.0247		ENSG00000304105
cg06255442	7	123540991	0.000183689	0.0235	0.6777	0.6172	-0.0605	3UTR	NDUFA5
cg13114095	17	48575170	0.000183656	0.0235	0.5402	0.494	-0.0462	TSS1500; TSS200	HOXB-AS3;HOXB3
cg07170092	6	49498669	0.000184963	0.0235	0.7221	0.6952	-0.0269	TSS1500	GLYATL3
cg03298447	1	23695632	0.000185319	0.0235	0.765	0.7279	-0.0371		RPL11
cg12774105	4	5427256	0.000186059	0.0235	0.6967	0.6546	-0.0421		STK32B;Y_RNA
cg18340250	5	151616097	0.000186587	0.0236	0.7052	0.6677	-0.0375		ENSG00000288081;ENSG00000299916
cg25062003	4	158805520	0.000190071	0.0237	0.492	0.4623	-0.0297	TSS1500	FNIP2
cg17037579	18	23985338	0.000189535	0.0237	0.8228	0.7966	-0.0262		NA
cg07977185	6	73466340	0.000191485	0.0238	0.8076	0.7842	-0.0234	exon_2	MTO1
cg13216946	5	170104835	0.000191216	0.0238	0.7832	0.742	-0.0412	TSS1500	FOXI1
cg07829577	14	31106760	0.000193124	0.0239	0.8572	0.8359	-0.0213	exon_38	AP4S1;HECTD1
cg18635169	10	4816447	0.000194316	0.0239	0.726	0.6898	-0.0362		NA
cg02812087	1	2495640	0.000192872	0.0239	0.7843	0.7617	-0.0226		ENSG00000229393;PLCH2
cg14853517	1	212296208	0.000193308	0.0239	0.8178	0.7933	-0.0245		ENSG00000230063;PPP2R5A
cg17651890	8	103697355	0.000193312	0.0239	0.6633	0.6179	-0.0454		RIMS2
cg13258697	3	47088484	0.000194496	0.0239	0.7154	0.6707	-0.0447		SETD2
cg10782575	11	2301313	0.000196317	0.024	0.1937	0.2216	0.0279	TSS1500	C11orf21;TSPAN32
cg01363662	15	75723965	0.000196958	0.024	0.1374	0.1593	0.0219	TSS200	CIMAP1C
cg23105068	3	129278150	0.000195372	0.024	0.868	0.8477	-0.0203	TSS1500	ENSG00000286729;HMCES
cg19315096	6	15569366	0.000196344	0.024	0.6737	0.6307	-0.043		DTNBP1
cg25710709	7	127684292	0.000197128	0.024	0.7898	0.7685	-0.0213		SND1
cg18029619	9	86320290	0.000196532	0.024	0.7155	0.6737	-0.0418		ENSG00000299358;TUT7
cg06647446	6	157423573	0.000198058	0.0241	0.7981	0.7691	-0.029		ZDHHC14
cg04563722	4	88330424	0.000201893	0.0242	0.7562	0.7222	-0.034	exon_5	PPM1K-DT;Y_RNA
cg04143034	11	126023611	0.000200289	0.0242	0.7974	0.7721	-0.0253		CDON
cg20523100	2	207334604	0.000200237	0.0242	0.6414	0.5904	-0.051		ENSG00000298903;ENSG00000298950;MYOSLID-AS1
cg12094558	2	183107886	0.000202463	0.0242	0.7766	0.7539	-0.0227		ENSG00000224643
cg04132713	14	61733986	0.000201476	0.0242	0.7879	0.7656	-0.0223		ENSG00000258964;HIF1A;HIF1A-AS3
cg03626909	14	75460536	0.000203071	0.0242	0.2839	0.3145	0.0306		JDP2
cg25741748	4	141326235	0.000202262	0.0242	0.758	0.7235	-0.0345		ENSG00000306825;LINC02432
cg17414020	19	36074715	0.000200008	0.0242	0.7462	0.7114	-0.0348		WDR62
cg23836814	11	47659748	0.000204222	0.0243	0.6979	0.6429	-0.055	3UTR	AGBL2
cg13896818	3	32822241	0.000204285	0.0243	0.7794	0.7565	-0.0229		TRIM71
cg11747695	13	110512619	0.00020756	0.0244	0.7873	0.7508	-0.0365	3UTR	COL4A2;ENSG00000289010
cg08846579	6	14090132	0.000206377	0.0244	0.8128	0.7864	-0.0264		NA
cg10602982	2	27140610	0.000211519	0.0245	0.7084	0.6746	-0.0338	TSS1500	PRR30
cg26825769	4	149152829	0.000209964	0.0245	0.7267	0.6979	-0.0288	TSS1500	LINC02355;LINC02430
cg22493372	7	74217558	0.000211185	0.0245	0.1894	0.2115	0.0221		LAT2
cg21933772	12	9691730	0.000213748	0.0246	0.7676	0.7346	-0.033		CLEC2D
cg09884038	5	181281082	0.000213558	0.0246	0.8503	0.829	-0.0213		TRIM52-AS1
cg16453927	10	104142565	0.000216588	0.0247	0.7234	0.6839	-0.0395		CFAP43;ENSG00000294028
cg07354850	11	108725887	0.000215997	0.0247	0.7572	0.7252	-0.032		DDX10
cg21763653	6	53080585	0.000216862	0.0247	0.6266	0.5905	-0.0361		FBXO9
cg13582500	11	57669494	0.000214699	0.0247	0.553	0.576	0.023		ZDHHC5
cg03512867	15	48309681	0.000216341	0.0247	0.7678	0.7411	-0.0267		ENSG00000309916
cg20008140	20	58888400	0.000217585	0.0248	0.4745	0.4428	-0.0317	TSS1500;TSS200	ENSG00000225806;ENSG00000293655;GNAS
cg01323376	2	159070061	0.000218845	0.0248	0.7629	0.7307	-0.0322		TANC1
cg26787226	4	72322020	0.000219421	0.0249	0.6405	0.6088	-0.0317		ADAMTS3;ENSG00000250877
cg06524846	7	134760748	0.000221656	0.0249	0.7257	0.7023	-0.0234		CALD1;ENSG00000286458;ENSG00000300502
cg08247053	1	33709717	0.000221451	0.0249	0.8088	0.783	-0.0258		CSMD2
cg25312197	14	30681946	0.000220259	0.0249	0.7376	0.6961	-0.0415		SCFD1
cg24400795	15	23024548	0.000220648	0.0249	0.7392	0.7014	-0.0378		TUBGCP5
cg11490667	6	16232565	0.000219309	0.0249	0.8104	0.7901	-0.0203		Y_RNA
cg07022650	3	55007661	0.000223265	0.025	0.7541	0.73	-0.0241		CACNA2D3
cg04670673	21	29697576	0.000223632	0.025	0.6717	0.6978	0.0261		GRIK1
cg12120561	14	103797891	0.000224309	0.025	0.6949	0.6635	-0.0314		ENSG00000202275;PPP1R13B
cg13997780	15	66524049	0.000222117	0.025	0.7009	0.6646	-0.0363		RPL4;ZWILCH
cg04839314	2	241870479	0.000222632	0.025	0.8403	0.819	-0.0213		RTP5
cg16077493	6	134851247	0.000223385	0.025	0.7888	0.7682	-0.0206		ENSG00000308852;ENSG00000308865
cg11103476	8	55762884	0.00022711	0.0251	0.7623	0.7347	-0.0276	exon_3	TMEM68
cg09814849	8	102125592	0.000225573	0.0251	0.7402	0.705	-0.0352	TSS1500	ENSG00000310378;NCALD
cg03771070	6	131231428	0.000227034	0.0251	0.7867	0.7617	-0.025	3UTR	AKAP7;ENSG00000290067
cg03047400	14	73029699	0.000226711	0.0251	0.7644	0.7863	0.0219		RBM25-AS1
cg25066030	5	149495681	0.000228609	0.0252	0.7398	0.7015	-0.0383	3UTR	CSNK1A1;ENSG00000230551
cg11371382	2	100075169	0.000228427	0.0252	0.8235	0.7957	-0.0278		AFF3
cg01948703	19	57855534	0.000227656	0.0252	0.8297	0.805	-0.0247		ENSG00000268750;ZNF587;ZNF814
cg13589487	6	154862747	0.000230349	0.0253	0.7548	0.7234	-0.0314		TIAM2
cg10957370	3	318297	0.000232818	0.0253	0.71	0.6696	-0.0404	TSS1500	CHL1
cg26434251	2	53987621	0.000232061	0.0253	0.6152	0.5736	-0.0416		ACYP2
cg16380882	4	53601522	0.000232565	0.0253	0.7974	0.77	-0.0274		ENSG00000282278;LNX1-AS2
cg13326420	3	150455275	0.000234005	0.0253	0.8139	0.7837	-0.0302		TSC22D2
cg00646615	7	142654758	0.000232042	0.0253	0.6063	0.5621	-0.0442		NA
cg15231491	1	230088077	0.000236659	0.0254	0.657	0.6102	-0.0468		GALNT2
cg23260111	10	45662647	0.000238138	0.0255	0.7224	0.6851	-0.0373	5UTR	ZFAND4
cg03585950	16	57775198	0.000240199	0.0255	0.5891	0.6241	0.035	TSS200	KIFC3
cg06279159	13	90492564	0.000237304	0.0255	0.5484	0.5106	-0.0378	TSS1500	LINC01049
cg03187947	6	53306544	0.000239797	0.0255	0.6982	0.6495	-0.0487		ELOVL5;ENSG00000296306
cg05661757	5	85429321	0.000239898	0.0255	0.7064	0.6755	-0.0309		ENSG00000249023
cg13459734	1	186235408	0.000237336	0.0255	0.8072	0.7858	-0.0214		NA
cg19790427	8	119719952	0.000239971	0.0255	0.7009	0.652	-0.0489		NA
cg00201552	6	105632156	0.000240703	0.0256	0.7872	0.7642	-0.023		LINC02836
cg13130979	13	107532453	0.000249047	0.0257	0.7522	0.7263	-0.0259	TSS1500	MIR1267;NALF1
cg12145624	5	66595360	0.000244759	0.0257	0.7587	0.6646	-0.0941	TSS1500	MAST4
cg07280845	17	21529100	0.000243162	0.0257	0.78	0.7595	-0.0205	exon_2	LINC02693
cg04419434	19	48251122	0.000248	0.0257	0.7762	0.7538	-0.0224	TSS1500	CARD8
cg05993202	5	14838921	0.00024657	0.0257	0.7608	0.7241	-0.0367		ANKH
cg24357149	1	112666881	0.000247447	0.0257	0.787	0.7632	-0.0238		CAPZA1
cg14470629	12	96647611	0.000248431	0.0257	0.7652	0.7312	-0.034		CFAP54
cg22506586	18	67731275	0.00024875	0.0257	0.6704	0.626	-0.0444		DSEL-AS1;ENSG00000263594
cg27136869	6	56670125	0.000248755	0.0257	0.7058	0.6697	-0.0361		DST
cg08869376	19	10115628	0.000246825	0.0257	0.7886	0.7685	-0.0201		EIF3G
cg12841030	4	40800075	0.000247074	0.0257	0.7718	0.7403	-0.0315		NSUN7
cg01430167	3	16434856	0.000247912	0.0257	0.7253	0.6786	-0.0467		RFTN1
cg11191979	1	2262611	0.000244535	0.0257	0.7953	0.7601	-0.0352		SKI
cg06158646	13	51674168	0.000244124	0.0257	0.7125	0.6659	-0.0466		WDFY2
cg09436815	4	84888238	0.000244642	0.0257	0.6265	0.571	-0.0555		WDFY3
cg13734338	2	19945086	0.000244725	0.0257	0.7999	0.7774	-0.0225		WDR35
cg17418252	10	8517067	0.000244488	0.0257	0.6374	0.5481	-0.0893		NA
cg26970412	12	73144608	0.000243497	0.0257	0.6976	0.6543	-0.0433		ENSG00000258294
cg14760357	18	36068830	0.000252601	0.0258	0.7648	0.735	-0.0298	TSS1500	RPRD1A
cg16947138	11	100739838	0.000251245	0.0258	0.8272	0.8064	-0.0208		ARHGAP42
cg00427618	2	217415529	0.000250769	0.0258	0.7175	0.6655	-0.052		DIRC3
cg01511514	3	191903380	0.000251294	0.0258	0.6147	0.5674	-0.0473		NA
cg03346122	8	103297547	0.000253484	0.0259	0.7673	0.7335	-0.0338	TSS1500	BAALC-AS1;FZD6
cg15875609	15	40218391	0.000255426	0.0259	0.81	0.7893	-0.0207		BUB1B;BUB1B-PAK6;PAK6
cg22724021	2	196432531	0.000255111	0.0259	0.734	0.702	-0.032		HECW2
cg23138560	8	56997082	0.000254008	0.0259	0.7053	0.654	-0.0513		NA
cg11527839	10	61843692	0.000254634	0.0259	0.7704	0.7471	-0.0233		LINC02625
cg21145145	1	74733951	0.000257084	0.026	0.1738	0.1985	0.0247	TSS1500	CRYZ;TYW3
cg13755396	18	34817494	0.000256866	0.026	0.8023	0.7821	-0.0202	TSS1500	DTNA
cg06603568	7	93997694	0.000258063	0.026	0.7899	0.7441	-0.0458		BET1;BET1-AS1
cg01837413	7	34389965	0.000257951	0.026	0.7293	0.7002	-0.0291		NPSR1-AS1
cg15708928	7	152342010	0.000260157	0.0261	0.7742	0.7446	-0.0296		KMT2C
cg10664338	6	36028959	0.000259265	0.0261	0.1626	0.1876	0.025		MAPK14
cg04673038	3	192896226	0.000258912	0.0261	0.7086	0.6721	-0.0365		MB21D2
cg12188880	8	26349699	0.000258958	0.0261	0.8034	0.7804	-0.023		PPP2R2A
cg27274143	1	172583206	0.000260192	0.0261	0.7243	0.6982	-0.0261		SUCO
cg23470017	11	128828452	0.000260754	0.0261	0.7905	0.7679	-0.0226		NA
cg03654329	1	2983390	0.00026079	0.0261	0.8163	0.7879	-0.0284		NA
cg06369626	20	7734705	0.000258416	0.0261	0.7509	0.7257	-0.0252		ENSG00000309276
cg23513203	2	233636359	0.000265103	0.0262	0.7561	0.7136	-0.0425	TSS200	UGT1A10;UGT1A8
cg12464626	1	109399212	0.000263681	0.0262	0.7306	0.7036	-0.027	3UTR	ENSG00000308734;PSMA5;SORT1
cg15917640	12	45334208	0.000263154	0.0262	0.7877	0.7562	-0.0315		ANO6
cg05598330	21	41896596	0.000265388	0.0262	0.7663	0.743	-0.0233		C2CD2
cg22764861	8	6419992	0.00026351	0.0262	0.6886	0.6493	-0.0393		MCPH1
cg09229210	3	98806088	0.000262297	0.0262	0.7439	0.7155	-0.0284		DCBLD2;RNU6-26P
cg12044898	8	74897118	0.000262867	0.0262	0.776	0.7425	-0.0335		ENSG00000254043
cg24412340	11	27312133	0.000265105	0.0262	0.8018	0.7802	-0.0216		NA
cg09226014	6	156994266	0.000266789	0.0263	0.6863	0.6556	-0.0307		ARID1B
cg18886916	10	2512404	0.000266209	0.0263	0.7777	0.7516	-0.0261		ENSG00000235281
cg02661464	6	149708475	0.000267598	0.0263	0.7547	0.7246	-0.0301		LATS1
cg25277330	15	52491712	0.000266936	0.0263	0.686	0.6343	-0.0517		ENSG00000298318;MYO5A
cg27627737	6	81684259	0.000266865	0.0263	0.6217	0.5732	-0.0485		NA
cg20220195	4	951064	0.000267396	0.0263	0.7333	0.6926	-0.0407		TMEM175
cg00741661	8	100145462	0.000269193	0.0264	0.2174	0.2459	0.0285	5UTR	FBXO43
cg05031539	12	22464079	0.000270027	0.0264	0.6365	0.5909	-0.0456		C2CD5;C2CD5-AS1;ENSG00000256973
cg00515666	12	76489975	0.000269589	0.0264	0.5091	0.5432	0.0341		OSBPL8
cg13606991	1	182586978	0.000270013	0.0264	0.7894	0.762	-0.0274		RNASEL
cg08695442	14	36718652	0.00026981	0.0264	0.6306	0.5827	-0.0479		SLC25A21
cg10644604	13	21628352	0.000269377	0.0264	0.6709	0.6187	-0.0522		NA
cg09861431	11	79284312	0.000274685	0.0266	0.6865	0.6515	-0.035		TENM4
cg00900966	12	66679843	0.000276512	0.0267	0.7627	0.7376	-0.0251	TSS1500	GRIP1
cg06177557	10	21142032	0.00027607	0.0267	0.743	0.7134	-0.0296		NEBL
cg25572799	3	146131800	0.000276721	0.0267	0.7725	0.7506	-0.0219		PLOD2
cg00096260	1	21725219	0.000276637	0.0267	0.7819	0.7569	-0.025		USP48
cg01154918	7	38797498	0.000278495	0.0267	0.7786	0.7535	-0.0251		VPS41
cg22388683	5	170336422	0.000277392	0.0267	0.2052	0.2395	0.0343		ENSG00000300347;ENSG00000300575;ENSG00000307023
cg06661734	1	203920828	0.000276549	0.0267	0.6832	0.657	-0.0262		ENSG00000299390
cg12289749	7	155918468	0.00028003	0.0268	0.6246	0.5791	-0.0455		NA
cg22863551	10	2098137	0.000280189	0.0268	0.7367	0.6987	-0.038		RNU6-889P
cg08820231	12	57619904	0.000283707	0.0269	0.3305	0.3516	0.0211	exon_2	ENSG00000287908;ENSG00000293429
cg09563657	6	116061717	0.000283732	0.0269	0.7985	0.7626	-0.0359	TSS1500	ENSG00000287933;FRK
cg17408994	2	236083555	0.000283509	0.0269	0.7415	0.7066	-0.0349		AGAP1
cg25405128	2	215606388	0.000283671	0.0269	0.777	0.7518	-0.0252		ENSG00000237525
cg05223061	2	232903667	0.00028205	0.0269	0.7066	0.6806	-0.026		NGEF
cg06624877	2	127722468	0.000284013	0.0269	0.7816	0.7478	-0.0338		WDR33
cg06040894	6	89120590	0.000282524	0.0269	0.7056	0.6768	-0.0288		ENSG00000309618
cg00674628	14	102503914	0.000285974	0.027	0.2093	0.2379	0.0286	3UTR	ANKRD9
cg01074354	14	32774901	0.00028432	0.027	0.7391	0.7057	-0.0334		AKAP6;ENSG00000299896
cg03357431	4	147881011	0.000285045	0.027	0.6276	0.5923	-0.0353		ARHGAP10
cg17520654	12	13256540	0.00028461	0.027	0.2161	0.2446	0.0285		ENSG00000286869
cg17905632	3	65950437	0.000285515	0.027	0.7574	0.7358	-0.0216		MAGI1;MAGI1-IT1
cg09533074	4	147261356	0.000286537	0.0271	0.548	0.4948	-0.0532		NA
cg14066773	19	2234263	0.000291058	0.0272	0.261	0.2852	0.0242	TSS200	MIR1227;PLEKHJ1
cg13619522	15	74802830	0.000290518	0.0272	0.6414	0.6137	-0.0277	3UTR	CSK
cg22605822	20	32780016	0.00029108	0.0272	0.7848	0.764	-0.0208	5UTR	DNMT3B
cg19855777	22	24433748	0.000293417	0.0272	0.7846	0.7645	-0.0201		ADORA2A;ADORA2A-AS1;SPECC1L-ADORA2A
cg09437835	12	73129261	0.000291998	0.0272	0.582	0.5379	-0.0441		ENSG00000258294
cg07007537	7	80096236	0.000293627	0.0272	0.647	0.6034	-0.0436		GNAI1
cg13933859	15	100972699	0.000291233	0.0272	0.7505	0.7217	-0.0288		LRRK1
cg14129266	18	2576771	0.000291643	0.0272	0.8034	0.7803	-0.0231		NDC80
cg05161295	7	5356897	0.000291851	0.0272	0.7718	0.7507	-0.0211		TNRC18
cg04125303	16	3179311	0.000292416	0.0272	0.6875	0.6593	-0.0282		NA
cg14322546	17	19909199	0.00029545	0.0273	0.7651	0.7303	-0.0348	exon_13	AKAP10
cg18442469	8	123231722	0.000299387	0.0274	0.7362	0.7062	-0.03	exon_4	C8orf76;ZHX1-C8orf76
cg27386718	15	93311519	0.000298736	0.0274	0.7975	0.7741	-0.0234		ENSG00000257060
cg19405371	7	33106455	0.000298104	0.0274	0.7306	0.7092	-0.0214		RP9
cg01104200	12	452899	0.000298241	0.0274	0.7751	0.7965	0.0214		ENSG00000303058
cg13193497	6	158923778	0.000298174	0.0274	0.6179	0.6432	0.0253		NA
cg22655540	20	33372497	0.000300805	0.0275	0.3324	0.3565	0.0241		CDK5RAP1
cg22671970	17	12108089	0.000302683	0.0275	0.7175	0.6804	-0.0371		MAP2K4
cg01758575	16	28931967	0.000304843	0.0276	0.7416	0.7163	-0.0253	TSS200	CD19
cg07937810	17	60749449	0.000304355	0.0276	0.8139	0.7935	-0.0204		BCAS3;Y_RNA
cg08960423	7	111108963	0.000303179	0.0276	0.8183	0.796	-0.0223		IMMP2L;LRRN3
cg21825218	7	135605974	0.000306436	0.0277	0.7716	0.7429	-0.0287		NUP205
cg10537103	22	40845084	0.000306313	0.0277	0.7902	0.7648	-0.0254		ST13
cg04956723	6	55327350	0.000310844	0.0278	0.6454	0.6087	-0.0367	TSS200	GFRAL
cg19518441	22	50626061	0.000309917	0.0278	0.8066	0.7866	-0.02	exon_6	ARSA
cg23257561	6	25359731	0.00030864	0.0278	0.7674	0.7434	-0.024		CARMIL1;CMAHP
cg14696467	4	78667711	0.000308668	0.0278	0.7233	0.6911	-0.0322		LINC01094
cg03878727	3	30578229	0.000310057	0.0278	0.7871	0.7627	-0.0244		NA
cg24549482	14	93163786	0.000309127	0.0278	0.6458	0.6697	0.0239		NA
cg18302726	7	93891781	0.000312743	0.0279	0.7418	0.7088	-0.033	TSS1500	GNGT1;TFPI2;TFPI2-DT
cg17651628	8	383362	0.000312734	0.0279	0.7707	0.7131	-0.0576	TSS200	FAM87A
cg04410987	11	70436639	0.000311963	0.0279	0.7659	0.7325	-0.0334		NA
cg03036852	9	137083658	0.000314883	0.028	0.7829	0.7552	-0.0277	3UTR	UAP1L1
cg18035413	12	123156892	0.000315145	0.028	0.7196	0.6834	-0.0362	exon_24	MPHOSPH9
cg20209046	3	118114965	0.000315512	0.028	0.6884	0.6364	-0.052		ENSG00000243276
cg06873980	8	139663831	0.000314668	0.028	0.3711	0.404	0.0329		KCNK9
cg14269510	13	46630353	0.000317157	0.028	0.7234	0.692	-0.0314		LRCH1
cg14341206	3	136026394	0.000316858	0.028	0.7615	0.7384	-0.0231		PPP2R3A
cg15003110	9	97483427	0.000315738	0.028	0.739	0.6934	-0.0456		TDRD7
cg12018751	8	92100625	0.000319765	0.0281	0.5148	0.463	-0.0518	TSS1500	RUNX1T1
cg27560898	3	73242080	0.000319302	0.0281	0.7049	0.6635	-0.0414		RNU6-1270P
cg08963455	3	148696598	0.000323105	0.0282	0.6872	0.6441	-0.0431	TSS1500	AGTR1
cg09954251	8	1330806	0.000324431	0.0282	0.7626	0.7213	-0.0413		DLGAP2
cg24456616	12	123860664	0.00032203	0.0282	0.6411	0.6037	-0.0374		DNAH10
cg17437930	7	24579613	0.0003232	0.0282	0.7139	0.6687	-0.0452		PALS2
cg14381840	4	169201363	0.000322195	0.0282	0.6115	0.5608	-0.0507		ENSG00000251171;SH3RF1
cg13202050	1	154606036	0.000327528	0.0283	0.7396	0.709	-0.0306	5UTR	ADAR
cg27534278	3	157356513	0.000326543	0.0283	0.6191	0.5788	-0.0403		VEPH1
cg20557738	4	87834539	0.000327058	0.0283	0.7848	0.7637	-0.0211		ENSG00000307815;MEPE
cg12763944	6	108045389	0.000327647	0.0283	0.7521	0.7164	-0.0357		OSTM1
cg14087715	9	113345519	0.00032777	0.0283	0.7513	0.7268	-0.0245		NA
cg00970481	2	31964161	0.000332587	0.0284	0.6428	0.5924	-0.0504		MEMO1
cg06945179	17	20132249	0.000332668	0.0284	0.604	0.5564	-0.0476		SPECC1
cg15894182	1	210020557	0.000332934	0.0284	0.7882	0.7633	-0.0249		SYT14
cg02680710	6	168910473	0.000329708	0.0284	0.8445	0.8185	-0.026		ENSG00000310106;ENSG00000310121
cg17163179	1	70031444	0.00033474	0.0285	0.6375	0.5915	-0.046		LRRC7;LRRC7-AS1
cg01045442	16	74274972	0.000335161	0.0285	0.7963	0.7751	-0.0212		PSMD7-DT
cg23169720	2	165909618	0.000334806	0.0285	0.7653	0.7431	-0.0222		TTC21B
cg23524939	1	13667764	0.000336621	0.0285	0.6434	0.5965	-0.0469		ENSG00000295237
cg18134619	3	105533233	0.000341428	0.0286	0.8226	0.7977	-0.0249		ALCAM
cg17226324	13	112842132	0.000339783	0.0286	0.8251	0.8021	-0.023		ATP11A
cg25369245	3	130520723	0.000339334	0.0286	0.5876	0.5381	-0.0495		COL6A6
cg03639396	13	113459883	0.00033888	0.0286	0.8029	0.7784	-0.0245		DCUN1D2
cg06270588	12	21758246	0.000340798	0.0286	0.6478	0.6021	-0.0457		ENSG00000256615
cg20953364	5	31122730	0.000340632	0.0286	0.7238	0.6921	-0.0317		ENSG00000289601;ENSG00000309569
cg03090669	13	38143658	0.000342661	0.0287	0.7901	0.7695	-0.0206	TSS1500	LINC00571
cg00089162	15	89138937	0.00034341	0.0287	0.7807	0.7585	-0.0222		ABHD2
cg08571432	4	174917904	0.000342893	0.0287	0.5462	0.508	-0.0382	TSS1500	ADAM29
cg02858706	7	134752274	0.000341967	0.0287	0.7523	0.7236	-0.0287		CALD1;ENSG00000286458;ENSG00000300502
cg12742889	8	48280851	0.000343262	0.0287	0.7731	0.7487	-0.0244		ENSG00000302367
cg02140004	2	202693792	0.000345726	0.0288	0.7343	0.6881	-0.0462		FAM117B
cg22165876	4	123039835	0.000347811	0.0289	0.661	0.6303	-0.0307		AFG2A
cg15602203	15	52584465	0.00034853	0.0289	0.7785	0.7576	-0.0209		ATOSA;ENSG00000260618
cg07113325	20	31516857	0.000348421	0.0289	0.2153	0.2437	0.0284		HM13
cg05693527	3	71064963	0.000352847	0.029	0.3039	0.3263	0.0224	TSS200	ENSG00000285708;FOXP1
cg17057647	18	46086628	0.000352716	0.029	0.6285	0.5803	-0.0482		ATP5F1A
cg06594932	5	4513902	0.000353333	0.029	0.7243	0.6977	-0.0266		ENSG00000231291;ENSG00000248973
cg04940824	1	178417897	0.000353411	0.029	0.7872	0.7597	-0.0275		RASAL2
cg11108154	2	64689431	0.000352968	0.029	0.7354	0.7004	-0.035		NA
cg01406077	14	93463427	0.000351446	0.029	0.7552	0.7272	-0.028		UNC79
cg25332637	8	59791805	0.000351118	0.029	0.7266	0.7045	-0.0221		NA
cg19960901	10	89015575	0.000356216	0.0291	0.7493	0.7036	-0.0457	3UTR	FAS
cg22532711	13	41354975	0.000356934	0.0291	0.7894	0.7483	-0.0411		NAA16;RNU6-57P
cg12592874	13	77718557	0.000355908	0.0291	0.6852	0.6423	-0.0429		SLAIN1
cg07026430	1	195487199	0.000354859	0.0291	0.5161	0.4622	-0.0539		NA
cg14207111	4	175403913	0.000357247	0.0291	0.7597	0.7395	-0.0202		ENSG00000248551
cg12130466	11	32041468	0.000357377	0.0292	0.8049	0.7761	-0.0288	TSS200	ENSG00000285283;ENSG00000295952;LINC03031
cg09886276	9	94800058	0.000360768	0.0292	0.7153	0.6769	-0.0384		AOPEP
cg04615018	12	67295862	0.000360922	0.0292	0.7875	0.7646	-0.0229		CAND1
cg13667805	16	20762222	0.00035766	0.0292	0.7154	0.6723	-0.0431		ENSG00000260510
cg04258514	3	151183502	0.000360726	0.0292	0.4685	0.4243	-0.0442		MED12L
cg07530596	7	93333249	0.00035759	0.0292	0.732	0.6901	-0.0419		VPS50
cg14391271	4	70811954	0.000358539	0.0292	0.7705	0.746	-0.0245		NA
cg03354331	7	140884037	0.000364704	0.0293	0.6975	0.6564	-0.0411		BRAF;RNU6-85P
cg12038759	12	88130953	0.000365408	0.0293	0.7356	0.6942	-0.0414		CEP290
cg03393340	10	70991299	0.000363847	0.0293	0.3126	0.3548	0.0422		ENSG00000285300
cg17686736	9	135736451	0.000365956	0.0293	0.1159	0.1374	0.0215		ENSG00000302946;KCNT1
cg07700028	18	36843863	0.000364609	0.0293	0.7742	0.7501	-0.0241		KIAA1328
cg01411487	6	36401342	0.000364974	0.0293	0.6428	0.5997	-0.0431		PXT1
cg23052520	11	18223237	0.000366279	0.0293	0.3441	0.3204	-0.0237		NA
cg25815893	7	55132237	0.000369002	0.0294	0.6917	0.6507	-0.041		EGFR
cg19222104	1	214376521	0.000369166	0.0294	0.6853	0.633	-0.0523		PTPN14
cg26882168	4	127898777	0.000372644	0.0295	0.8199	0.7979	-0.022	3UTR	PLK4
cg01383707	2	224665765	0.000372881	0.0295	0.3137	0.3542	0.0405		NA
cg04808200	2	37164884	0.00037201	0.0295	0.7354	0.7091	-0.0263		NA
cg14676242	1	186399850	0.000373053	0.0296	0.6213	0.5626	-0.0587		ODR4
cg26409566	17	82313702	0.000376074	0.0296	0.7739	0.7495	-0.0244		NA
cg04466743	20	19935150	0.000379037	0.0297	0.7128	0.6854	-0.0274	5UTR	RIN2
cg08072119	5	90780389	0.000379935	0.0297	0.6385	0.5798	-0.0587		ADGRV1
cg26754740	2	153943039	0.000376745	0.0297	0.7281	0.6879	-0.0402		GALNT13
cg15627159	11	117262705	0.000378332	0.0297	0.7197	0.6904	-0.0293		ENSG00000252992;RNF214
cg08787030	5	98468000	0.000378986	0.0297	0.599	0.5542	-0.0448		NA
cg13659778	7	24075050	0.000379441	0.0297	0.6023	0.5616	-0.0407		NA
cg19947357	14	99398615	0.000380694	0.0298	0.75	0.7199	-0.0301	3UTR	SETD3
cg04308938	20	53568925	0.000383901	0.0299	0.763	0.7372	-0.0258	3UTR	ZNF217;ZNF217-AS1
cg04743919	12	79797580	0.000384693	0.0299	0.7877	0.7566	-0.0311		PPP1R12A
cg08047401	10	107461343	0.000383435	0.0299	0.7137	0.6765	-0.0372		NA
cg09237583	14	69805773	0.000387605	0.03	0.7192	0.6951	-0.0241		ENSG00000221060
cg04630161	4	68314247	0.00039171	0.0301	0.8722	0.8517	-0.0205	exon_17	YTHDC1
cg01032779	8	130069722	0.000390634	0.0301	0.8551	0.8338	-0.0213		ASAP1;RNU6-1255P
cg26073568	7	33803768	0.00039133	0.0301	0.6677	0.6366	-0.0311		ENSG00000236494
cg25531611	10	68364573	0.000389808	0.0301	0.6863	0.6421	-0.0442		RUFY2
cg09978047	1	15910816	0.000391656	0.0301	0.7916	0.7537	-0.0379		SPEN
cg05133745	11	29300445	0.000391051	0.0301	0.519	0.4791	-0.0399		NA
cg20894023	14	64202865	0.00039445	0.0302	0.789	0.7624	-0.0266	exon_100	ESR2;SYNE2
cg01100494	8	117128420	0.000392456	0.0302	0.6126	0.5709	-0.0417		ENSG00000253622;SLC30A8
cg05944635	6	92390067	0.000394236	0.0302	0.6903	0.6514	-0.0389		ENSG00000261038
cg04342458	10	103022153	0.000400632	0.0303	0.7385	0.7009	-0.0376		CNNM2
cg16523443	2	51180108	0.000399709	0.0303	0.752	0.72	-0.032		NA
cg12892496	11	5819207	0.000398566	0.0303	0.7878	0.76	-0.0278		OR52N2;TRIM5
cg15482621	6	85549933	0.000400078	0.0303	0.6777	0.6414	-0.0363		ENSG00000271793;SNX14
cg16106062	21	17451130	0.000398472	0.0303	0.7877	0.7671	-0.0206		NA
cg00866527	11	111635554	0.000401681	0.0304	0.8064	0.7805	-0.0259		SIK2
cg02944171	16	89026302	0.000403661	0.0304	0.1683	0.1918	0.0235		NA
cg00149452	5	82882086	0.000401939	0.0304	0.7135	0.6734	-0.0401		ENSG00000248112;ENSG00000297123
cg10066748	13	109734478	0.000401762	0.0304	0.802	0.7745	-0.0275		NA
cg20794273	1	20732722	0.000406041	0.0305	0.3182	0.3442	0.026	TSS200	ENSG00000233069;ENSG00000298940;SH2D5
cg27010449	2	39230848	0.000408551	0.0305	0.666	0.6176	-0.0484	TSS1500	CDKL4
cg16830379	17	45835068	0.000404945	0.0305	0.8207	0.7981	-0.0226	3UTR	CRHR1;LINC02210-CRHR1;MAPT-AS1
cg14720813	21	39630077	0.000404365	0.0305	0.6901	0.6532	-0.0369		B3GALT5;ENSG00000225330
cg09379188	8	58123835	0.000404513	0.0305	0.7701	0.7338	-0.0363		FAM110B
cg04505650	8	62867927	0.000406235	0.0305	0.606	0.5653	-0.0407		NKAIN3
cg03103771	14	21570972	0.000404646	0.0305	0.818	0.7965	-0.0215		OR10G3
cg10773372	9	72388842	0.000408031	0.0305	0.6177	0.5711	-0.0466		NA
cg25032124	1	110403858	0.000409644	0.0306	0.6635	0.6033	-0.0602		LAMTOR5;LAMTOR5-AS1
cg27272293	12	76137227	0.000411601	0.0306	0.6797	0.65	-0.0297		NA
cg11354643	2	188296379	0.000418668	0.0307	0.5898	0.5431	-0.0467	TSS1500	GULP1;LINC01090;MIR561
cg01980298	19	17362601	0.000414086	0.0307	0.6994	0.678	-0.0214		ENSG00000269350;PLVAP
cg13614860	20	13956794	0.000413979	0.0307	0.715	0.673	-0.042		SEL1L2
cg11325180	3	161369155	0.000414249	0.0307	0.7981	0.771	-0.0271		SPTSSB
cg15287044	19	24086723	0.000422078	0.0308	0.7276	0.7057	-0.0219	TSS1500	ZNF254
cg13471712	11	45930686	0.000422029	0.0308	0.799	0.7761	-0.0229	3UTR	PHF21A
cg24710951	6	30688753	0.000419028	0.0308	0.8203	0.7892	-0.0311	3UTR	NRM;PPP1R18
cg07595346	1	23906258	0.000419128	0.0308	0.7836	0.7581	-0.0255		CNR2;ENSG00000232557
cg06134856	16	14088936	0.000420587	0.0308	0.7014	0.6703	-0.0311		MRTFB
cg14284366	10	100943392	0.000422321	0.0308	0.7449	0.719	-0.0259		SLF2
cg20833901	21	39095259	0.000421591	0.0308	0.2761	0.3077	0.0316		NA
cg03763731	1	176150254	0.000423736	0.0309	0.7536	0.7038	-0.0498		COP1
cg15719431	7	18345472	0.000426102	0.0309	0.7522	0.7164	-0.0358		HDAC9
cg09696715	17	81598675	0.000425376	0.0309	0.7575	0.7252	-0.0323		NPLOC4
cg23978064	2	241112235	0.000427437	0.0309	0.7766	0.7481	-0.0285		PASK
cg21222185	11	82960253	0.000423955	0.0309	0.508	0.4498	-0.0582		NA
cg11368427	8	100219510	0.000425706	0.0309	0.783	0.7592	-0.0238		SPAG1
cg09463922	3	31615648	0.00042613	0.0309	0.7369	0.7037	-0.0332		STT3B
cg15933757	8	9670031	0.000426403	0.0309	0.7651	0.7375	-0.0276		TNKS
cg15867494	9	84411880	0.000429188	0.031	0.7915	0.7671	-0.0244		ENSG00000285987
cg11853366	3	128146399	0.000431117	0.031	0.6353	0.5692	-0.0661		RUVBL1
cg09823091	10	92884960	0.000436204	0.0312	0.3554	0.3347	-0.0207		EXOC6
cg09754479	11	108160577	0.000438089	0.0312	0.7234	0.6919	-0.0315		NPAT
cg04955280	13	45552976	0.00043565	0.0312	0.7068	0.6743	-0.0325		ERICH6B
cg09092489	2	83857335	0.000436671	0.0312	0.7571	0.7203	-0.0368		NA
cg01644741	20	49280351	0.000440505	0.0313	0.1324	0.1546	0.0222	TSS1500	ENSG00000277967;ENSG00000308907;SNORD12;SNORD12B;ZFAS1
cg20256009	1	153390544	0.000443306	0.0313	0.4943	0.5204	0.0261	exon_2	S100A8
cg25426421	5	97503879	0.000443798	0.0313	0.6144	0.5797	-0.0347	TSS1500	LINC01340
cg08723266	4	109926108	0.000443898	0.0313	0.6948	0.6711	-0.0237		EGF
cg25233203	18	74117572	0.00043993	0.0313	0.803	0.7811	-0.0219		FBXO15
cg03399137	14	49708941	0.000440606	0.0313	0.7693	0.7248	-0.0445		ENSG00000258400;KLHDC1
cg15205153	12	81417152	0.000441717	0.0313	0.5688	0.5255	-0.0433		ENSG00000258162;PPFIA2
cg02808430	3	27456957	0.00045068	0.0314	0.7166	0.6838	-0.0328	TSS200	SLC4A7
cg07622877	4	26432542	0.000449561	0.0314	0.8327	0.807	-0.0257	3UTR	RBPJ
cg11004723	5	75545956	0.000445579	0.0314	0.8061	0.7785	-0.0276	TSS1500	POLK
cg26111107	17	59137948	0.000448184	0.0314	0.6937	0.6445	-0.0492	TSS200	MIR454;SKA2
cg24559147	1	35554417	0.000448669	0.0314	0.752	0.727	-0.025	exon_2	KIAA0319L
cg08436772	15	45433017	0.000446763	0.0314	0.7073	0.6739	-0.0334	3UTR; TSS200	C15orf48;ENSG00000259342;MIR147B
cg20676896	6	146736470	0.000447569	0.0314	0.5871	0.529	-0.0581		ADGB;ENSG00000306991
cg11904751	8	124489751	0.000445844	0.0314	0.6608	0.6099	-0.0509		ENSG00000253106;TATDN1
cg13259160	1	160776529	0.000447359	0.0314	0.8615	0.8406	-0.0209		ENSG00000303180
cg19555661	1	92537293	0.000446125	0.0314	0.5386	0.4854	-0.0532		EVI5
cg04691252	19	2861956	0.000445677	0.0314	0.7511	0.7231	-0.028		ENSG00000287766
cg12599431	14	67229207	0.000446478	0.0314	0.8328	0.8105	-0.0223		NA
cg17150750	7	84674277	0.000448059	0.0314	0.6622	0.6255	-0.0367		ENSG00000301054
cg25144376	12	28108098	0.000444991	0.0314	0.6732	0.6338	-0.0394		NA
cg05750898	12	10910651	0.000457409	0.0315	0.6898	0.6586	-0.0312	TSS1500	ENSG00000275778;PRH1;PRR4;TAS2R13
cg25567833	11	112080410	0.000451412	0.0315	0.8037	0.7803	-0.0234	exon_4	NKAPD1
cg06777824	12	128118838	0.000454378	0.0315	0.7872	0.7667	-0.0205	TSS1500	LINC02368;LINC02369
cg13331011	5	139674704	0.000455844	0.0315	0.6566	0.6219	-0.0347	TSS1500	CXXC5
cg26490251	5	134367809	0.000453081	0.0315	0.7004	0.6482	-0.0522	TSS1500	CDKL3;ENSG00000273345
cg22244427	6	131960352	0.000452355	0.0315	0.7322	0.7071	-0.0251		LINC01013
cg22645607	17	1621671	0.00045169	0.0315	0.7851	0.7645	-0.0206		SLC43A2
cg24653707	8	98463783	0.000452871	0.0315	0.7909	0.748	-0.0429		RNU6-748P;STK3
cg20963646	6	147119633	0.000451972	0.0315	0.5748	0.5435	-0.0313		STXBP5-AS1
cg24616539	11	31827281	0.000463228	0.0316	0.1562	0.1777	0.0215	exon_1	ENSG00000285283;PAUPAR
cg03820148	6	37555458	0.00045872	0.0316	0.7842	0.7615	-0.0227	TSS200	ENSG00000309723;MIR4462
cg24980579	4	85827636	0.000458306	0.0316	0.7654	0.7411	-0.0243	TSS1500	ARHGAP24
cg02007480	5	160334082	0.000461663	0.0316	0.7264	0.6953	-0.0311		NA
cg05354481	13	50636459	0.000461181	0.0316	0.3524	0.3822	0.0298		DLEU1
cg10463553	2	49234481	0.0004616	0.0316	0.4177	0.3792	-0.0385		ENSG00000282890;ENSG00000282998;RNU6-439P
cg18956356	2	190926319	0.0004592	0.0316	0.6003	0.5491	-0.0512		GLS;STAT1
cg06143073	18	2555191	0.000460757	0.0316	0.6773	0.6374	-0.0399		ENSG00000238575;METTL4
cg15006455	3	47614645	0.000461053	0.0316	0.7506	0.7223	-0.0283		SMARCC1
cg13834512	9	110555838	0.000463731	0.0316	0.7943	0.7703	-0.024		SVEP1
cg10636103	2	165950409	0.000462803	0.0316	0.732	0.6988	-0.0332		TTC21B
cg17988182	1	45913441	0.000464613	0.0317	0.7548	0.7261	-0.0287		MAST2
cg16165651	2	33522439	0.000466574	0.0317	0.7685	0.7416	-0.0269		RASGRP3
cg18564868	8	105715893	0.000466112	0.0317	0.7447	0.708	-0.0367		ZFPM2;ZFPM2-AS1
cg10738563	10	132603418	0.000468001	0.0318	0.7633	0.7343	-0.029		INPP5A
cg15678685	1	193067623	0.000470279	0.0318	0.6703	0.6374	-0.0329		RO60
cg25366955	7	22298112	0.000474341	0.0319	0.6495	0.5997	-0.0498		RAPGEF5
cg03603062	7	95595122	0.000482436	0.032	0.8208	0.792	-0.0288	exon_2	PDK4;PDK4-AS1
cg22861173	7	42707585	0.000479637	0.032	0.7436	0.7085	-0.0351	TSS1500	LINC01448
cg04551025	17	83028870	0.000476003	0.032	0.8226	0.8022	-0.0204		B3GNTL1
cg20802511	7	101933683	0.000477039	0.032	0.7083	0.6749	-0.0334		CUX1
cg15748240	1	74635567	0.000476192	0.032	0.7217	0.6812	-0.0405		ERICH3
cg25541908	3	37308446	0.000480158	0.032	0.6152	0.5809	-0.0343		GOLGA4
cg24506782	12	117966228	0.000482004	0.032	0.7504	0.7231	-0.0273		KSR2
cg18389824	18	12759912	0.000478886	0.032	0.7823	0.7608	-0.0215		LINC01882;Y_RNA
cg05073904	3	31933677	0.000482335	0.032	0.6057	0.5521	-0.0536		OSBPL10
cg20885704	1	62119023	0.000477632	0.032	0.7361	0.7073	-0.0288		PATJ
cg06881579	20	48754371	0.00048004	0.032	0.8173	0.794	-0.0233		PREX1
cg22941494	3	93975602	0.000478002	0.032	0.6405	0.6023	-0.0382		PROS1;RNU6-511P
cg10576242	3	38906379	0.000482022	0.032	0.76	0.7376	-0.0224		SCN11A
cg03655752	7	80920571	0.000480288	0.032	0.7127	0.6728	-0.0399		SEMA3C
cg13877452	9	15310981	0.000479139	0.032	0.7674	0.7354	-0.032		NA
cg20140865	14	84482298	0.000475877	0.032	0.736	0.7133	-0.0227		NA
cg19153028	5	141359491	0.000485045	0.0321	0.787	0.7617	-0.0253	TSS1500	PCDHGA1;PCDHGA2;PCDHGA3;PCDHGA4;PCDHGB1;PCDHGB2
cg24495004	1	178364979	0.000484928	0.0321	0.73	0.6938	-0.0362		RASAL2
cg14768441	11	8138503	0.00048593	0.0321	0.6659	0.6316	-0.0343		RIC3
cg01631785	11	71997439	0.000490708	0.0322	0.8011	0.7804	-0.0207	3UTR	IL18BP;RNF121
cg09493837	11	108292697	0.000491449	0.0322	0.8024	0.7749	-0.0275	exon_30	ATM
cg07233446	7	92132102	0.0004904	0.0322	0.7068	0.6744	-0.0324		CYP51A1;ENSG00000285772;ENSG00000289027
cg12169996	19	28705080	0.000490026	0.0322	0.7571	0.7322	-0.0249		ENSG00000290606
cg04551914	6	29460899	0.000489504	0.0322	0.5649	0.519	-0.0459		OR2H1
cg05535321	1	186447533	0.000488428	0.0322	0.7398	0.7069	-0.0329		PDC;PDC-AS1
cg05173425	14	55221042	0.000491496	0.0322	0.7605	0.7397	-0.0208		NA
cg00978415	1	151373295	0.000493628	0.0323	0.7205	0.6965	-0.024	TSS1500	SELENBP1
cg15079605	14	73237370	0.000494387	0.0323	0.1866	0.219	0.0324	TSS200	PAPLN
cg26806179	7	16301924	0.000493596	0.0323	0.7444	0.7183	-0.0261		CRPPA
cg11276388	6	12064742	0.000496382	0.0323	0.7597	0.7202	-0.0395		HIVEP1
cg08910792	2	39571147	0.000493222	0.0323	0.7575	0.7297	-0.0278		MAP4K3-DT
cg10546044	20	51420321	0.000496838	0.0323	0.249	0.2874	0.0384		ENSG00000300496;NFATC2
cg14933010	2	171903841	0.00049347	0.0323	0.7943	0.7651	-0.0292		NA
cg13998543	19	43828157	0.000494188	0.0323	0.7609	0.7223	-0.0386		ZNF283
cg27597989	2	144667284	0.000501014	0.0324	0.7666	0.7352	-0.0314	TSS1500	TEX41
cg26148466	10	32273947	0.000498158	0.0324	0.7164	0.6869	-0.0295	exon_11	EPC1
cg03213555	16	50775728	0.000501311	0.0324	0.7968	0.7756	-0.0212		CYLD
cg02618547	9	83976227	0.000498762	0.0324	0.7131	0.6707	-0.0424		HNRNPK
cg01091242	8	72946837	0.00050141	0.0324	0.6162	0.5616	-0.0546		ENSG00000260838
cg26313224	6	154862764	0.000502152	0.0325	0.7438	0.7061	-0.0377		TIAM2
cg13664588	17	76561412	0.00050338	0.0325	0.3782	0.4059	0.0277	TSS1500	SNHG16;SNORD1A
cg09333143	3	43319134	0.00050558	0.0325	0.7829	0.7608	-0.0221		SNRK
cg07086112	8	22995881	0.000508362	0.0326	0.8157	0.7955	-0.0202	TSS1500	RHOBTB2
cg05384127	22	26671443	0.000506767	0.0326	0.1265	0.154	0.0275	TSS1500	ENSG00000206028;ENSG00000275942;ENSG00000277941;MIAT;MIATNB
cg04918112	9	21336413	0.000508463	0.0326	0.6634	0.6388	-0.0246	TSS1500	ENSG00000301340;KLHL9
cg10993701	12	51266251	0.000508658	0.0326	0.6649	0.6382	-0.0267		DAZAP2;SMAGP
cg04843564	5	114413103	0.000510769	0.0326	0.6818	0.6445	-0.0373		KCNN2
cg01327685	13	112014187	0.000507376	0.0326	0.8184	0.7946	-0.0238		ENSG00000302632
cg12877883	9	36329351	0.000507831	0.0326	0.6543	0.6309	-0.0234		NA
cg12034963	17	51048004	0.000511484	0.0327	0.6449	0.5981	-0.0468	TSS1500	ENSG00000249870;SPAG9
cg25931836	12	15931929	0.000511777	0.0327	0.7995	0.7749	-0.0246		DERA
cg08943045	1	8983860	0.000514409	0.0327	0.2287	0.2616	0.0329		NA
cg01778565	8	114843336	0.000511574	0.0327	0.6755	0.6312	-0.0443		NA
cg14910616	10	88702941	0.000513273	0.0327	0.7416	0.7036	-0.038		NA
cg27332018	7	130206708	0.000517458	0.0328	0.8141	0.7873	-0.0268	TSS1500	SSMEM1;TMEM209
cg07356135	8	49052911	0.000517627	0.0328	0.6242	0.575	-0.0492	TSS1500	ENSG00000286701;PPDPFL
cg21406217	8	28890983	0.000516572	0.0328	0.204	0.2255	0.0215	5UTR; TSS1500	HMBOX1;INTS9
cg07017022	17	83028694	0.000516167	0.0328	0.7897	0.7685	-0.0212		B3GNTL1
cg13679891	1	177700327	0.000519367	0.0329	0.6954	0.6543	-0.0411	TSS200	ENSG00000227579;LINC01741
cg24983383	2	102375963	0.000520116	0.0329	0.8548	0.8292	-0.0256	5UTR	IL18R1
cg10001654	4	15669040	0.000518824	0.0329	0.6602	0.628	-0.0322		ENSG00000305512
cg22111714	20	21144879	0.0005206	0.0329	0.7909	0.7657	-0.0252		KIZ
cg09928736	2	135228438	0.000521604	0.0329	0.6547	0.6151	-0.0396		ZRANB3
cg21555240	5	90439133	0.00052051	0.0329	0.812	0.7877	-0.0243		ENSG00000255647
cg17410410	4	185320764	0.000524536	0.033	0.7871	0.76	-0.0271	exon_8	SNX25
cg03744071	11	94566904	0.000525426	0.033	0.623	0.5719	-0.0511	TSS1500	PIWIL4;PIWIL4-AS1
cg19387053	18	63948230	0.000524079	0.033	0.5719	0.5224	-0.0495	TSS1500	HMSD
cg01101448	2	202154552	0.000523642	0.033	0.7852	0.7623	-0.0229		ENSG00000295901;KIAA2012
cg05572616	4	86841843	0.000524734	0.033	0.7924	0.7716	-0.0208		SLC10A6
cg25106036	6	11113274	0.000525032	0.033	0.8163	0.7942	-0.0221		ENSG00000293642;SMIM13
cg07875985	5	105393713	0.000524378	0.033	0.518	0.4762	-0.0418		ENSG00000251574
cg26419869	1	182954080	0.000530595	0.0331	0.7597	0.739	-0.0207	TSS1500	ENSG00000303716;SHCBP1L
cg08643979	13	67371896	0.00052699	0.0331	0.7879	0.7643	-0.0236	TSS1500	LINC00364
cg26183343	2	213167512	0.0005265	0.0331	0.7884	0.7645	-0.0239	exon_1	ENSG00000310213;LINC01953
cg11119879	6	65580327	0.000529816	0.0331	0.6815	0.6368	-0.0447	TSS1500	EYS
cg14357619	6	135442665	0.000530505	0.0331	0.8187	0.7972	-0.0215	exon_12	AHI1
cg09419185	8	81884621	0.000528004	0.0331	0.7307	0.6927	-0.038		LINC02235
cg20692218	8	17808038	0.000528644	0.0331	0.73	0.7001	-0.0299		MTUS1-DT
cg15302341	9	97636409	0.000531693	0.0331	0.7665	0.7359	-0.0306		ENSG00000231521;NCBP1
cg02594168	5	40191217	0.00052943	0.0331	0.7774	0.7557	-0.0217		NA
cg18647768	5	43819906	0.000529846	0.0331	0.7459	0.7122	-0.0337		NA
cg25162729	7	37018959	0.00053375	0.0332	0.7882	0.7665	-0.0217		ELMO1
cg11619524	3	33646052	0.000537772	0.0333	0.5873	0.5399	-0.0474	TSS1500	CLASP2
cg08339172	17	65696869	0.000539576	0.0333	0.6686	0.6334	-0.0352		CEP112
cg21636841	11	968731	0.000542265	0.0334	0.7884	0.7682	-0.0202		AP2A2
cg24835880	8	115587878	0.00054219	0.0334	0.7308	0.6984	-0.0324		TRPS1
cg13582129	3	110449588	0.000544184	0.0334	0.5666	0.5163	-0.0503		ENSG00000304539
cg03947300	6	49877288	0.000544662	0.0335	0.7877	0.7611	-0.0266	TSS200	CRISP1
cg06288402	1	186853856	0.000549962	0.0335	0.5204	0.4755	-0.0449		PLA2G4A
cg14247594	1	223801971	0.000550664	0.0335	0.7839	0.7518	-0.0321		TP53BP2
cg26357360	10	112476314	0.000549899	0.0335	0.7843	0.7553	-0.029		VTI1A
cg07960693	14	89030451	0.00054874	0.0335	0.738	0.717	-0.021		NA
cg14328641	11	60055254	0.000555179	0.0336	0.2983	0.3406	0.0423	TSS1500	MS4A3
cg16820901	12	86801731	0.000553997	0.0336	0.6278	0.5865	-0.0413		ENSG00000258185;MGAT4C
cg02697935	3	111681736	0.000554521	0.0336	0.7776	0.7573	-0.0203		PLCXD2
cg13704845	15	76013251	0.000556052	0.0337	0.5546	0.5159	-0.0387	TSS1500	NRG4
cg17991066	11	59938105	0.000559964	0.0337	0.7482	0.7192	-0.029	TSS1500	OOSP1
cg18964140	13	45201628	0.000555983	0.0337	0.7748	0.7483	-0.0265	TSS1500	GTF2F2;KCTD4
cg08552094	3	197778351	0.000561148	0.0337	0.7582	0.7322	-0.026	exon_9	FYTTD1
cg03343319	19	10669665	0.000556962	0.0337	0.733	0.71	-0.023		ILF3
cg01681502	2	141585575	0.000558568	0.0337	0.6537	0.6185	-0.0352		LRP1B
cg00491316	20	50258474	0.000555407	0.0337	0.7049	0.6618	-0.0431		PELATON
cg03521252	3	134441613	0.000555589	0.0337	0.6111	0.5499	-0.0612		NA
cg09471310	2	46415451	0.000561459	0.0337	0.7893	0.7618	-0.0275		LINC01820
cg08834517	10	42639572	0.000562433	0.0338	0.7652	0.7441	-0.0211	TSS1500	ENSG00000285884;ZNF33B
cg04451134	12	20570951	0.000561993	0.0338	0.7142	0.6822	-0.032	TSS1500	PDE3A
cg00398641	8	75030671	0.000563323	0.0338	0.7193	0.6772	-0.0421		CRISPLD1;ENSG00000254238
cg15387868	12	75951611	0.000565925	0.0338	0.3631	0.3388	-0.0243		ENSG00000257329
cg12722782	16	72475854	0.000562312	0.0338	0.746	0.7141	-0.0319		ENSG00000260664;LINC01572
cg00904407	7	158571834	0.00056601	0.0338	0.7783	0.7459	-0.0324		PTPRN2
cg06783210	6	65838389	0.00056574	0.0338	0.7437	0.723	-0.0207		NA
cg00070621	1	26180873	0.00056784	0.0339	0.8249	0.8027	-0.0222	5UTR	CNKSR1
cg23946319	15	40642538	0.000568546	0.0339	0.8023	0.7734	-0.0289		ENSG00000259254;KNL1
cg10844712	12	118230250	0.000568241	0.0339	0.7901	0.7689	-0.0212		TAOK3
cg07394978	7	38368696	0.000568491	0.0339	0.7672	0.737	-0.0302		TRG-AS1;TRGV1
cg03132679	12	104290133	0.000568024	0.0339	0.7619	0.7379	-0.024		TXNRD1
cg15585294	11	22666095	0.000574529	0.034	0.3867	0.4198	0.0331	TSS1500	GAS2
cg06973095	4	168236350	0.00057321	0.034	0.7406	0.7085	-0.0321	exon_33	DDX60
cg26265609	5	150165783	0.000574059	0.034	0.6016	0.6268	0.0252	TSS1500	CDX1
cg12274631	12	6983622	0.000573638	0.034	0.7771	0.7557	-0.0214		ENSG00000290146;LPCAT3
cg19330292	12	89507523	0.0005732	0.034	0.3912	0.369	-0.0222		POC1B
cg16530981	12	42285354	0.000575196	0.034	0.7549	0.7331	-0.0218		PPHLN1
cg13497626	6	163435724	0.000574884	0.034	0.5682	0.5287	-0.0395		QKI
cg27347391	12	49461426	0.000573212	0.034	0.6877	0.6537	-0.034		SPATS2
cg05517697	5	176528523	0.000579711	0.0341	0.744	0.7225	-0.0215	3UTR	RNF44
cg15625392	5	28624154	0.000580101	0.0341	0.5842	0.5408	-0.0434		ENSG00000250453;ENSG00000286432;RNU6-909P
cg13347062	3	171899586	0.000577695	0.0341	0.7442	0.7204	-0.0238		TMEM212-AS1
cg06532879	2	229893323	0.000580094	0.0341	0.6657	0.6166	-0.0491		RNU6-613P;TRIP12
cg01249479	1	2305464	0.000582594	0.0342	0.8013	0.7763	-0.025		SKI
cg12870776	1	173161758	0.000584194	0.0342	0.5964	0.5409	-0.0555		NA
cg07180212	17	76561621	0.000590568	0.0343	0.4155	0.4461	0.0306	TSS200	SNHG16;SNORD1A
cg15804259	3	197778360	0.000587976	0.0343	0.7349	0.7104	-0.0245	exon_9	FYTTD1
cg04774623	8	61651110	0.000590483	0.0343	0.6894	0.6532	-0.0362	exon_5	ASPH
cg15845846	10	7617436	0.000588272	0.0343	0.6753	0.6514	-0.0239		ITIH5
cg18897157	6	72287422	0.000588144	0.0343	0.7384	0.7119	-0.0265		RIMS1
cg27479052	1	192984236	0.000590491	0.0343	0.2503	0.3079	0.0576		ENSG00000285280
cg25620256	20	56474696	0.000594236	0.0344	0.729	0.6885	-0.0405	exon_4	RTF2
cg20555413	2	96801421	0.000592434	0.0344	0.6385	0.5965	-0.042		CNNM4
cg13081489	1	236062322	0.000600227	0.0345	0.782	0.7562	-0.0258		NID1
cg17808132	12	79790654	0.000598725	0.0345	0.6979	0.6418	-0.0561		PPP1R12A
cg09586583	1	54289480	0.000599121	0.0345	0.7779	0.7573	-0.0206		SSBP3
cg05180988	8	102754427	0.000596842	0.0345	0.7887	0.7678	-0.0209		NA
cg21408351	2	155330264	0.000599754	0.0345	0.6463	0.6079	-0.0384		RNU6-546P
cg06471491	17	59840613	0.000605385	0.0346	0.5378	0.4902	-0.0476	3UTR	MIR21;VMP1
cg13801347	4	113538900	0.000603193	0.0346	0.7858	0.7596	-0.0262		CAMK2D;ENSG00000308709
cg13042511	4	77190389	0.000606101	0.0346	0.7593	0.7336	-0.0257		NA
cg01866022	22	28803259	0.000602238	0.0346	0.7516	0.7199	-0.0317		ENSG00000226471
cg02498474	7	27586021	0.000604547	0.0346	0.6913	0.6688	-0.0225		HIBADH
cg24534739	5	164620848	0.000602723	0.0346	0.7127	0.6924	-0.0203		LINC03000
cg02629093	12	3836719	0.000602763	0.0346	0.7896	0.7634	-0.0262		PARP11
cg02363809	10	51172259	0.000605606	0.0346	0.7448	0.7098	-0.035		PRKG1
cg26419469	8	92077406	0.000607683	0.0346	0.5234	0.4774	-0.046		RUNX1T1
cg25958241	9	35278310	0.000604566	0.0346	0.7846	0.7589	-0.0257		UNC13B
cg00642679	1	113813071	0.000610755	0.0347	0.6605	0.6283	-0.0322	TSS1500	AP4B1-AS1;RSBN1
cg00023304	16	57247205	0.00061145	0.0347	0.6945	0.6554	-0.0391		ARL2BP;ENSG00000260038;ENSG00000276663
cg25989892	4	113618326	0.000609373	0.0347	0.6991	0.6575	-0.0416		CAMK2D
cg14419604	2	181142711	0.000612949	0.0347	0.662	0.6052	-0.0568		LINC01934
cg05369378	3	155448369	0.000612996	0.0347	0.7699	0.746	-0.0239		PLCH1;PLCH1-AS1
cg18291664	7	627992	0.00061172	0.0347	0.7984	0.7777	-0.0207		PRKAR1B
cg17038216	12	57636351	0.000609561	0.0347	0.7782	0.7457	-0.0325		NA
cg17502575	5	18391287	0.000611154	0.0347	0.7346	0.6836	-0.051		NA
cg09762670	8	75726446	0.000609505	0.0347	0.6778	0.6408	-0.037		NA
cg18241068	18	39946415	0.000607943	0.0347	0.5772	0.5252	-0.052		NA
cg08651422	3	16595840	0.000616559	0.0348	0.7249	0.6911	-0.0338		DAZL
cg00190393	8	74376182	0.000616978	0.0348	0.7696	0.7486	-0.021		GDAP1;Y_RNA
cg25125469	16	20767093	0.000622009	0.0349	0.5293	0.4854	-0.0439		ACSM3;ENSG00000260510
cg05661869	10	595675	0.000618211	0.0349	0.7983	0.766	-0.0323		DIP2C
cg07488124	15	39514974	0.000621966	0.0349	0.7705	0.7401	-0.0304		ENSG00000310520
cg05014928	21	46275334	0.000620634	0.0349	0.758	0.7277	-0.0303		MCM3AP
cg19700380	17	38741309	0.000623355	0.0349	0.7297	0.7026	-0.0271		PCGF2
cg05429337	4	88277686	0.00061749	0.0349	0.8029	0.7785	-0.0244		PPM1K
cg27184249	1	37544629	0.000621696	0.0349	0.7583	0.7368	-0.0215		SNIP1
cg01445288	10	13308468	0.000621937	0.0349	0.8153	0.7936	-0.0217		NA
cg14384616	2	53129682	0.000622216	0.0349	0.7365	0.699	-0.0375		NA
cg18053383	12	29133049	0.000621261	0.0349	0.7906	0.7657	-0.0249		NA
cg14214233	1	90854926	0.000626992	0.035	0.671	0.6374	-0.0336		LINC01763
cg06706483	10	60883049	0.000628146	0.035	0.6801	0.7033	0.0232		RHOBTB1
cg02932944	14	100965321	0.000630465	0.0351	0.7881	0.7636	-0.0245	TSS1500	MEG8;SNORD114-9
cg24186179	4	129770307	0.000630612	0.0351	0.7148	0.689	-0.0258	TSS1500	LINC02465;LINC02466
cg23774155	5	87117054	0.000630108	0.0351	0.7497	0.7213	-0.0284		ENSG00000249061;MIR4280HG
cg23772033	5	64573441	0.000632312	0.0351	0.8097	0.7895	-0.0202		RGS7BP;RNU6-294P
cg01083686	1	20973074	0.00063461	0.0352	0.7497	0.7192	-0.0305	exon_8	EIF4G3
cg10677105	5	170001706	0.000638493	0.0352	0.7535	0.7258	-0.0277		DOCK2
cg16634545	10	14087105	0.000639873	0.0352	0.7902	0.77	-0.0202		ENSG00000235410;FRMD4A
cg13511418	6	9940582	0.000635433	0.0352	0.5795	0.53	-0.0495		ENSG00000293385
cg26384635	6	82211158	0.000634753	0.0352	0.7846	0.7582	-0.0264		IBTK;RNU6-130P
cg21107389	4	150799336	0.000635424	0.0352	0.8202	0.8002	-0.02		LRBA
cg08781755	2	43944935	0.000637859	0.0352	0.8322	0.8052	-0.027		LRPPRC
cg21940302	12	44054179	0.000640008	0.0352	0.7114	0.6764	-0.035		TMEM117
cg09398138	16	75026210	0.000638893	0.0352	0.6173	0.5887	-0.0286		ZNRF1
cg25473065	10	132425207	0.000633609	0.0352	0.798	0.7624	-0.0356		NA
cg25495939	4	183411302	0.00063482	0.0352	0.7998	0.7754	-0.0244		NA
cg05880138	1	16006693	0.000644239	0.0353	0.7161	0.6942	-0.0219	3UTR	ENSG00000233078;SRARP
cg25481838	2	113832053	0.000644811	0.0353	0.5811	0.5592	-0.0219		ACTR3-AS1
cg16562709	11	120378539	0.000642485	0.0353	0.6911	0.6474	-0.0437		ARHGEF12
cg25540925	12	132071090	0.000642691	0.0353	0.8363	0.8156	-0.0207		EP400
cg15066529	11	93155066	0.000641743	0.0353	0.6795	0.6413	-0.0382		SLC36A4
cg26806989	5	115602884	0.000648659	0.0354	0.7498	0.7271	-0.0227	TSS1500	TICAM2;TICAM2-AS1;TMED7-TICAM2
cg14413374	7	101569632	0.000647254	0.0354	0.681	0.6399	-0.0411	TSS1500	LINC01007
cg22374544	18	34493182	0.000646371	0.0354	0.1649	0.144	-0.0209	TSS200	DTNA
cg10922442	20	38572737	0.00064674	0.0354	0.8	0.7712	-0.0288		RALGAPB
cg16317330	8	139983184	0.000648641	0.0354	0.3875	0.4086	0.0211		TRAPPC9
cg24602066	1	238606074	0.000647875	0.0354	0.6862	0.662	-0.0242		ENSG00000234464
cg12059552	12	51811938	0.000654844	0.0355	0.1982	0.2323	0.0341	3UTR	ENSG00000260122;SCN8A
cg23081393	5	82279354	0.000650593	0.0355	0.7664	0.7449	-0.0215	exon_1	ENSG00000293465;RPS23
cg10823470	2	81901166	0.000654883	0.0355	0.6058	0.5569	-0.0489		NA
cg11800040	6	113065664	0.000660754	0.0356	0.7715	0.748	-0.0235		ENSG00000288560
cg16289232	10	124603168	0.000660724	0.0356	0.8353	0.813	-0.0223		LHPP
cg25593404	1	178258671	0.000658387	0.0356	0.6758	0.6456	-0.0302		RASAL2
cg10021941	12	8689342	0.000658993	0.0356	0.7726	0.7459	-0.0267		NA
cg14509437	2	37316671	0.000661443	0.0357	0.764	0.719	-0.045	5UTR	PRKD3
cg19173923	13	32032618	0.000661996	0.0357	0.6511	0.6232	-0.0279	TSS1500	FRY;FRY-AS1
cg21121609	19	7702074	0.000663	0.0357	0.7501	0.7229	-0.0272	5UTR	FCER2
cg20895609	5	43289353	0.00066699	0.0358	0.7533	0.7148	-0.0385	3UTR	ENSG00000261604;HMGCS1
cg15095917	17	7579376	0.00066662	0.0358	0.1602	0.1939	0.0337	TSS1500	CD68;ENSG00000264772
cg24453153	4	3415122	0.000667406	0.0358	0.8372	0.8146	-0.0226		RGS12
cg07849564	6	38555269	0.000672006	0.0359	0.7918	0.7707	-0.0211		BTBD9
cg25179306	7	139731304	0.000670137	0.0359	0.2605	0.2821	0.0216		HIPK2
cg09146629	3	170149751	0.000673365	0.0359	0.7286	0.6993	-0.0293		PHC3;RNU6-315P
cg09835596	7	116240447	0.000669855	0.0359	0.7626	0.7343	-0.0283		ENSG00000237813;ENSG00000243243;TES
cg15626913	10	24466430	0.000678776	0.036	0.5466	0.5098	-0.0368	TSS200	ENSG00000308990;KIAA1217
cg01121170	15	90889397	0.00067785	0.036	0.8243	0.8009	-0.0234	exon_4	FES
cg10912062	12	48101787	0.000676067	0.036	0.7006	0.6591	-0.0415		SENP1
cg25226066	18	9925591	0.000679652	0.036	0.6588	0.6129	-0.0459		VAPA
cg18225746	3	145961639	0.000677056	0.036	0.7392	0.7127	-0.0265		ENSG00000240095
cg27070070	18	46812161	0.000680775	0.0361	0.8103	0.7902	-0.0201	3UTR	PIAS2
cg06881572	2	169367261	0.000680791	0.0361	0.7715	0.7447	-0.0268		NA
cg26823212	1	165908070	0.000684868	0.0362	0.7831	0.7609	-0.0222	3UTR	UCK2
cg19398487	2	165293202	0.000688222	0.0362	0.7126	0.6812	-0.0314	TSS1500	SCN2A
cg11687809	1	2030577	0.000683974	0.0362	0.778	0.758	-0.02	3UTR	GABRD
cg08070751	18	52751875	0.00068589	0.0362	0.6557	0.6205	-0.0352		DCC
cg18124900	4	145507408	0.000685688	0.0362	0.7606	0.7266	-0.034		SMAD1
cg27390432	1	199905736	0.000685031	0.0362	0.6987	0.6546	-0.0441		NA
cg08910787	2	166700475	0.000686503	0.0362	0.7662	0.7391	-0.0271		NA
cg19988790	2	208921382	0.000685653	0.0362	0.6821	0.6369	-0.0452		ENSG00000294474
cg22671567	20	45721384	0.000692302	0.0363	0.6787	0.648	-0.0307	TSS1500	SPINT4
cg05304622	19	38433642	0.000690694	0.0363	0.1741	0.1959	0.0218	TSS200	RYR1
cg24330902	1	37555833	0.000690519	0.0363	0.5258	0.4833	-0.0425	TSS1500	DNALI1
cg24036487	1	234881440	0.000688819	0.0363	0.8186	0.7934	-0.0252		ENSG00000286263
cg18318025	2	169063492	0.000690692	0.0363	0.8214	0.8003	-0.0211		DHRS9
cg12916118	11	71917305	0.00069578	0.0364	0.7664	0.7371	-0.0293	exon_5	XNDC1N;XNDC1N-ZNF705EP-ALG1L9P
cg16928994	2	178112275	0.00069707	0.0364	0.1384	0.1611	0.0227	TSS200	RBM45
cg24224084	14	20001025	0.000697124	0.0364	0.5785	0.5335	-0.045	TSS1500	OR4Q2
cg04474209	15	52192723	0.000696537	0.0364	0.762	0.7371	-0.0249	3UTR; TSS1500	CERNA1;GNB5;MYO5C
cg12943692	8	120105085	0.000696642	0.0364	0.6299	0.5839	-0.046		NA
cg18782088	4	125393108	0.000694793	0.0364	0.681	0.6408	-0.0402		FAT4
cg04483282	10	20092331	0.000696311	0.0364	0.6924	0.652	-0.0404		ENSG00000238246;PLXDC2
cg26830086	5	89470178	0.000695362	0.0364	0.652	0.6083	-0.0437		ENSG00000250831
cg04674519	20	20072725	0.000700357	0.0365	0.778	0.7549	-0.0231		CFAP61;ENSG00000309008
cg25043526	13	38180327	0.00070269	0.0365	0.7281	0.6835	-0.0446		LINC00571
cg23132436	1	173920878	0.000702643	0.0365	0.7682	0.7429	-0.0253		ENSG00000305649
cg23358661	7	17310015	0.000703671	0.0366	0.7498	0.7197	-0.0301	exon_2	AHR;ENSG00000283321
cg01199735	12	116003864	0.000703818	0.0366	0.761	0.7332	-0.0278		MED13L
cg25479340	13	88141812	0.000710681	0.0367	0.749	0.724	-0.025	TSS1500	LINC00373
cg22734228	7	101818835	0.000712276	0.0367	0.643	0.6205	-0.0225		CUX1
cg08665528	6	11215010	0.000711801	0.0367	0.7905	0.7614	-0.0291		ENSG00000247925;NEDD9
cg00528056	5	4581042	0.000712925	0.0367	0.7241	0.695	-0.0291		ENSG00000248973
cg01275262	13	92483816	0.000714526	0.0367	0.7296	0.7091	-0.0205		GPC5;GPC5-IT1
cg04440119	8	91909025	0.000707732	0.0367	0.6972	0.6523	-0.0449		NA
cg08316671	15	46879662	0.000708797	0.0367	0.676	0.7008	0.0248		NA
cg16138839	8	117672401	0.00071332	0.0367	0.663	0.6192	-0.0438		NA
cg18882439	8	5911414	0.000708351	0.0367	0.7671	0.7314	-0.0357		ENSG00000297321;RN7SKP159
cg19723926	2	41858139	0.000709116	0.0367	0.7397	0.7117	-0.028		Y_RNA
cg21052958	8	124978354	0.000718175	0.0368	0.8299	0.7976	-0.0323	3UTR	ZNF572
cg04608271	12	53450813	0.000716448	0.0368	0.6912	0.6561	-0.0351	TSS1500	ENSG00000257379;PCBP2
cg17087310	2	35470956	0.000721445	0.0368	0.7628	0.7361	-0.0267	TSS1500	MIR548AD;RNU6-1117P
cg21882899	12	10455940	0.000721338	0.0368	0.6051	0.5601	-0.045	TSS1500	KLRC1
cg19448615	14	89181091	0.000717062	0.0368	0.7556	0.7137	-0.0419		FOXN3
cg14630392	5	96957060	0.000723106	0.0369	0.614	0.5633	-0.0507	TSS1500	LNPEP
cg06296151	3	32481314	0.000725636	0.0369	0.7883	0.7677	-0.0206	3UTR	CMTM6
cg14565408	12	111151585	0.000722985	0.0369	0.8157	0.7881	-0.0276		CUX2
cg08758881	3	115218016	0.000727646	0.0369	0.3725	0.4265	0.054		ENSG00000242880
cg20136009	12	27572007	0.000726032	0.0369	0.8033	0.7788	-0.0245		PPFIBP1
cg11596580	12	3491598	0.000730135	0.037	0.2313	0.2532	0.0219	5UTR	PRMT8;THCAT155
cg27312798	14	104746763	0.000730782	0.037	0.7832	0.7437	-0.0395		ADSS1;ENSG00000306386
cg20989968	5	96610959	0.000730617	0.037	0.7486	0.7156	-0.033		CAST
cg03539481	4	87744154	0.000729689	0.037	0.6913	0.6632	-0.0281		Y_RNA
cg23023513	1	153564893	0.000735599	0.0371	0.7885	0.7677	-0.0208	TSS1500	S100A2
cg00533340	22	46361483	0.00073544	0.0371	0.8565	0.8258	-0.0307	3UTR	CELSR1
cg15555402	12	19440522	0.000734796	0.0371	0.3614	0.3979	0.0365	TSS200	AEBP2
cg16200071	7	20683701	0.000740341	0.0371	0.6629	0.6212	-0.0417		ABCB5
cg24963454	13	22242630	0.00073757	0.0371	0.7979	0.7755	-0.0224		LINC00540
cg18780026	3	193619287	0.000736844	0.0371	0.8097	0.7798	-0.0299		OPA1;OPA1-AS1
cg06875669	11	18087360	0.0007392	0.0371	0.6293	0.6006	-0.0287		SAAL1
cg05880302	4	187505124	0.000738924	0.0371	0.8632	0.8428	-0.0204		ENSG00000250658
cg02984151	15	58587257	0.00073941	0.0371	0.7493	0.7054	-0.0439		ENSG00000259250
cg20715090	4	159266858	0.000745736	0.0372	0.7469	0.7123	-0.0346	TSS1500	RAPGEF2
cg18605642	21	44646217	0.000742458	0.0372	0.6005	0.5642	-0.0363	TSS200	KRTAP10-11;TSPEAR
cg00890249	16	13510863	0.000742607	0.0372	0.6338	0.6043	-0.0295		ENSG00000262801
cg10214615	6	112217501	0.000746739	0.0373	0.7805	0.7546	-0.0259		LAMA4
cg15497410	3	27428212	0.000746186	0.0373	0.7531	0.7264	-0.0267		SLC4A7
cg00893951	9	126876011	0.000748838	0.0373	0.7514	0.7147	-0.0367		ZBTB34
cg05569729	8	36780151	0.000747669	0.0373	0.6999	0.6655	-0.0344		ENSG00000253363
cg20570867	12	60142452	0.000751164	0.0373	0.7438	0.7161	-0.0277		ENSG00000303459
cg15599614	4	159227439	0.000753364	0.0374	0.7851	0.7634	-0.0217	TSS1500	RAPGEF2
cg01623243	4	70833261	0.000756789	0.0374	0.7327	0.6744	-0.0583	exon_3	GRSF1
cg06559355	6	56474052	0.000754395	0.0374	0.7265	0.7037	-0.0228		DST
cg14067874	1	220792498	0.000758588	0.0374	0.7167	0.6846	-0.0321		ENSG00000286231;MTARC1
cg05783134	16	87477797	0.000752866	0.0374	0.7225	0.6981	-0.0244		ZCCHC14
cg13389817	8	69397548	0.000757634	0.0374	0.6752	0.6514	-0.0238		NA
cg21400562	14	102251906	0.000759536	0.0375	0.7942	0.7738	-0.0204		MOK
cg00191102	8	2010005	0.000762037	0.0375	0.7514	0.7311	-0.0203		NA
cg04538243	5	36494155	0.000761571	0.0375	0.3883	0.4088	0.0205		ENSG00000297854
cg12308260	3	195398003	0.000764165	0.0376	0.8097	0.7894	-0.0203		ACAP2
cg14755717	11	2393816	0.00076394	0.0376	0.7586	0.7225	-0.0361		CD81
cg20814564	15	56845709	0.000766482	0.0376	0.8144	0.793	-0.0214		ENSG00000285253;TCF12-DT
cg07214279	5	116763093	0.000770343	0.0377	0.7893	0.7601	-0.0292	TSS1500	ENSG00000308692;LINC02214
cg19289607	13	45219226	0.000772776	0.0377	0.7382	0.7083	-0.0299		GTF2F2
cg04009816	11	111527175	0.000768807	0.0377	0.713	0.6771	-0.0359		ENSG00000254980;HOATZ
cg07754980	17	9546234	0.000768501	0.0377	0.7779	0.7529	-0.025		ENSG00000263051;STX8
cg03487775	4	27667100	0.000770125	0.0377	0.7919	0.769	-0.0229		NA
cg22886896	5	151761762	0.000778079	0.0378	0.7141	0.6825	-0.0316		ATOX1;ATOX1-AS1
cg06805844	1	62625724	0.0007748	0.0378	0.6448	0.6004	-0.0444		DOCK7
cg14277925	11	859532	0.000773997	0.0378	0.7391	0.6988	-0.0403		ENSG00000250397;TSPAN4
cg00004723	19	19444598	0.000776995	0.0378	0.302	0.3325	0.0305		GATAD2A
cg16151567	13	33165751	0.000778077	0.0378	0.7561	0.7268	-0.0293		STARD13;STARD13-IT1
cg14484324	6	38052205	0.000774852	0.0378	0.6888	0.6444	-0.0444		ZFAND3
cg25534186	18	7119132	0.000780309	0.0379	0.7167	0.6851	-0.0316	TSS1500	LAMA1
cg12806300	8	17896057	0.000779934	0.0379	0.6545	0.6128	-0.0417	TSS1500	FGL1
cg10355293	8	74110201	0.00077988	0.0379	0.738	0.7135	-0.0245		ENSG00000254288
cg04315234	8	136536881	0.000778628	0.0379	0.7822	0.7499	-0.0323		LINC02055
cg22235926	5	56835542	0.000781508	0.0379	0.688	0.6627	-0.0253		MAP3K1
cg01574912	7	545517	0.000782843	0.0379	0.8709	0.8446	-0.0263		NA
cg16319436	11	60747562	0.00078202	0.0379	0.7977	0.7763	-0.0214		ENSG00000308962
cg01874783	11	57645931	0.000789154	0.038	0.1209	0.1417	0.0208	3UTR	MIR130AHG;YPEL4
cg14848333	1	155418512	0.000784407	0.038	0.7827	0.7612	-0.0215		ASH1L;RNU6-1297P
cg05692641	1	225512780	0.000788364	0.038	0.7523	0.7239	-0.0284		ENAH
cg23560659	5	59518027	0.000791619	0.038	0.6416	0.5993	-0.0423		PDE4D
cg03223356	9	111959774	0.000784861	0.038	0.7965	0.7714	-0.0251		NA
cg06843739	7	12653195	0.000795521	0.0381	0.7544	0.726	-0.0284	3UTR	ENSG00000229233;SCIN
cg20841603	7	144109364	0.000797096	0.0381	0.7055	0.6699	-0.0356	TSS1500	OR2A2
cg06726858	22	19017232	0.000794344	0.0381	0.8137	0.7873	-0.0264	TSS1500	DGCR5
cg19731777	11	43921024	0.000794399	0.0381	0.3078	0.3415	0.0337	TSS200	ALKBH3-AS1;ENSG00000254409
cg16828023	2	106073726	0.000799128	0.0381	0.1938	0.219	0.0252		ECRG4
cg11478392	4	96349604	0.000797703	0.0381	0.7687	0.7444	-0.0243		LINC02267;RN7SKP28
cg11413032	2	151420159	0.000796261	0.0381	0.8023	0.78	-0.0223		RIF1
cg00075675	2	207686786	0.000797107	0.0381	0.7735	0.7534	-0.0201		Y_RNA
cg22116842	8	59758991	0.000798931	0.0381	0.7926	0.7669	-0.0257		ENSG00000303742
cg06061185	5	148201942	0.000804461	0.0382	0.6165	0.5604	-0.0561	TSS1500	FBXO38-DT;SPINK6
cg04979230	1	227136577	0.000803207	0.0382	0.7729	0.7422	-0.0307		CDC42BPA
cg09041090	5	123537861	0.000805577	0.0382	0.8424	0.8215	-0.0209		CSNK1G3
cg25224001	15	70936516	0.000802519	0.0382	0.7372	0.709	-0.0282		LRRC49
cg17307615	10	129558696	0.000799958	0.0382	0.7509	0.713	-0.0379		MGMT
cg23347512	6	47302141	0.000799255	0.0382	0.7279	0.6918	-0.0361		TNFRSF21
cg07390411	3	167374083	0.000799831	0.0382	0.6745	0.6311	-0.0434		ENSG00000294774;ZBBX
cg04798948	8	25765371	0.00079981	0.0382	0.7637	0.7348	-0.0289		NA
cg10634424	12	91113116	0.000804529	0.0382	0.6687	0.6225	-0.0462		NA
cg01242576	6	46793253	0.000812127	0.0383	0.7336	0.7031	-0.0305	TSS200	MEP1A
cg22556943	4	15339525	0.000811677	0.0383	0.4752	0.4397	-0.0355	TSS1500	C1QTNF7;C1QTNF7-AS1
cg06063519	15	98731303	0.000809693	0.0383	0.7088	0.666	-0.0428		IGF1R
cg05970288	1	204397780	0.000809469	0.0383	0.7745	0.7519	-0.0226		PPP1R15B-AS1
cg12067499	5	146048587	0.000806991	0.0383	0.7693	0.7473	-0.022		ENSG00000293862;SH3RF2
cg20442269	21	44995328	0.000815608	0.0384	0.7851	0.7637	-0.0214	TSS200	LINC00163;LINC00165
cg04102384	6	31700845	0.000816461	0.0384	0.7672	0.7383	-0.0289		ABHD16A;ENSG00000204422
cg12872357	6	146542511	0.000821123	0.0385	0.5813	0.6234	0.0421	TSS1500	RAB32
cg05868449	4	112649200	0.000820877	0.0385	0.712	0.65	-0.062	TSS1500	LARP7;MIR302A;MIR302B;MIR302C;MIR302CHG;MIR302D;MIR367
cg21045643	10	80648550	0.000820982	0.0385	0.499	0.459	-0.04	TSS1500	ENSG00000298970;LINC02655
cg16697062	1	92665958	0.000821898	0.0385	0.7762	0.7395	-0.0367	exon_11	EVI5
cg00507564	6	167932287	0.000819698	0.0385	0.7689	0.7473	-0.0216		AFDN
cg17627829	6	30324481	0.000820152	0.0385	0.8294	0.8013	-0.0281		HCG18
cg09622330	16	10111405	0.000820755	0.0385	0.6363	0.6155	-0.0208		GRIN2A
cg17502614	20	13997071	0.000819867	0.0385	0.6191	0.5821	-0.037		MACROD2
cg23208418	10	94324744	0.000820921	0.0385	0.7772	0.7525	-0.0247		PLCE1
cg06289440	1	96805427	0.000822581	0.0385	0.7447	0.7179	-0.0268		PTBP2
cg21288325	2	167248597	0.000825023	0.0386	0.5356	0.4875	-0.0481	exon_7	XIRP2
cg06031041	7	4771110	0.000827071	0.0386	0.8734	0.8533	-0.0201	3UTR	FOXK1
cg11634137	3	113896644	0.000828431	0.0386	0.7921	0.7705	-0.0216	TSS1500	GRAMD1C
cg07251642	12	26120651	0.000829581	0.0386	0.7892	0.7632	-0.026	3UTR	BHLHE41
cg09447839	2	191263481	0.000827466	0.0386	0.7031	0.6622	-0.0409		MYO1B
cg07442260	2	44342871	0.000828782	0.0386	0.7248	0.6764	-0.0484		PREPL
cg13128280	11	102226797	0.000827163	0.0386	0.6352	0.599	-0.0362		YAP1
cg25541528	7	1506183	0.000827372	0.0386	0.326	0.3615	0.0355		ENSG00000295143
cg13829943	3	138714665	0.000831578	0.0387	0.7999	0.7748	-0.0251	exon_9	PIK3CB
cg12317815	17	3475989	0.000830209	0.0387	0.4605	0.4258	-0.0347	TSS200	ASPA;SPATA22
cg21178202	15	85440497	0.000832446	0.0387	0.7354	0.7118	-0.0236		AKAP13
cg01204296	3	118057360	0.000837088	0.0387	0.6745	0.6453	-0.0292		ENSG00000243276
cg04623486	4	83578306	0.000837077	0.0387	0.6877	0.6457	-0.042		GPAT3
cg14375627	17	62601619	0.000835484	0.0387	0.6686	0.624	-0.0446		TLK2
cg24015263	17	1275349	0.00083373	0.0387	0.7086	0.6767	-0.0319		NA
cg18152488	8	120866121	0.000833739	0.0387	0.7214	0.6877	-0.0337		ENSG00000302591
cg18929889	8	1258878	0.000845187	0.0388	0.8552	0.8341	-0.0211	exon_3	DLGAP2
cg10550387	10	60087158	0.000840549	0.0388	0.7381	0.7141	-0.024		ANK3
cg21327413	6	100956736	0.00083935	0.0388	0.706	0.6695	-0.0365		NA
cg10658240	2	181060674	0.000847089	0.0389	0.8249	0.8015	-0.0234	exon_5	UBE2E3
cg13197349	12	10453589	0.000849167	0.0389	0.689	0.6434	-0.0456	TSS1500	KLRC1
cg21700511	20	3732385	0.000847951	0.0389	0.5717	0.5961	0.0244	TSS1500	HSPA12B
cg27498782	7	112024017	0.000846199	0.0389	0.8027	0.7792	-0.0235		DOCK4
cg04032605	7	22234409	0.000850352	0.0389	0.7195	0.6824	-0.0371		RAPGEF5
cg07301729	10	17700465	0.000849302	0.0389	0.66	0.618	-0.042		ENSG00000229190;STAM
cg08668544	8	9673832	0.00084909	0.0389	0.6234	0.574	-0.0494		TNKS
cg11387026	2	219591147	0.000850525	0.0389	0.6369	0.5974	-0.0395		RN7SKP213
cg02597333	10	32273270	0.000854963	0.039	0.6021	0.5819	-0.0202	exon_11	EPC1
cg03774077	5	172862676	0.000851122	0.039	0.5012	0.529	0.0278		ERGIC1
cg09162993	5	128587019	0.000851866	0.039	0.7681	0.7441	-0.024		FBN2
cg11128916	12	44852714	0.000854517	0.039	0.6684	0.636	-0.0324		NELL2
cg21330326	5	39009383	0.000852721	0.039	0.6953	0.6388	-0.0565		RICTOR
cg00407017	21	16284914	0.000864072	0.0391	0.6334	0.5927	-0.0407	TSS200	MIR99AHG;SNORD74B
cg20950573	11	122369048	0.000857116	0.0391	0.7666	0.741	-0.0256	TSS1500	MIR100HG
cg25014210	4	86014003	0.000861605	0.0391	0.7744	0.7485	-0.0259	3UTR	MAPK10
cg03301339	9	25780039	0.000857426	0.0391	0.6192	0.5822	-0.037	TSS200	LINC01241
cg21408822	10	124985272	0.000859662	0.0391	0.7061	0.679	-0.0271	3UTR	CTBP2;ZRANB1
cg14452194	7	116910595	0.000862856	0.0391	0.7927	0.7646	-0.0281		CAPZA2;Y_RNA
cg02647130	2	120190918	0.00086249	0.0391	0.7716	0.7512	-0.0204		ENSG00000224789;Y_RNA
cg02411678	10	73191794	0.000863116	0.0391	0.7666	0.741	-0.0256		FAM149B1
cg03125763	1	1008239	0.000856926	0.0391	0.7167	0.6913	-0.0254		ISG15
cg02628826	4	34259782	0.000863224	0.0391	0.6825	0.642	-0.0405		LINC02484
cg06376357	18	3104155	0.000858684	0.0391	0.7377	0.7017	-0.036		MYOM1
cg20969923	14	50829149	0.000861765	0.0391	0.7335	0.707	-0.0265		NIN
cg04745350	11	68558497	0.00086023	0.0391	0.808	0.784	-0.024		PPP6R3
cg04707603	2	33510821	0.000863164	0.0391	0.7644	0.7232	-0.0412		RASGRP3
cg11703007	15	50628255	0.000858278	0.0391	0.7058	0.6656	-0.0402		TRPM7
cg14719808	15	60275847	0.000858162	0.0391	0.763	0.7384	-0.0246		NA
cg23370739	12	97430230	0.000862718	0.0391	0.7873	0.7658	-0.0215		RMST
cg17447811	4	122378012	0.000865644	0.0392	0.7163	0.6846	-0.0317	TSS1500	ADAD1;ENSG00000310421
cg10397932	1	2234716	0.000865219	0.0392	0.1104	0.1334	0.023		SKI
cg23611375	2	66239762	0.000867227	0.0392	0.7579	0.7353	-0.0226		NA
cg26536958	21	30290361	0.000871616	0.0393	0.6031	0.5591	-0.044	TSS1500	KRTAP25-1
cg23374784	18	65748854	0.000872139	0.0393	0.7239	0.6856	-0.0383	TSS1500	CDH7
cg23367321	6	73405879	0.000872826	0.0393	0.8161	0.7947	-0.0214		DDX43
cg15103306	2	42296757	0.000874099	0.0393	0.7453	0.7078	-0.0375		EML4
cg03754268	2	64180135	0.000871325	0.0393	0.7414	0.7064	-0.035		ENSG00000225889
cg23055199	8	653425	0.000872691	0.0393	0.6809	0.7014	0.0205		ERICH1
cg24749333	9	121325490	0.000869984	0.0393	0.3363	0.3563	0.02		GSN
cg27536560	3	140971750	0.000869399	0.0393	0.7779	0.7562	-0.0217		ENSG00000248773;SLC25A36
cg06967230	20	50010504	0.000873919	0.0393	0.792	0.7719	-0.0201		NA
cg20298415	15	91299042	0.000878111	0.0394	0.7832	0.7576	-0.0256	3UTR	SV2B
cg18304819	5	102499343	0.000878366	0.0394	0.8354	0.815	-0.0204	TSS1500	ENSG00000249017;SLCO6A1
cg10740880	2	169508702	0.000880464	0.0394	0.7906	0.7617	-0.0289	TSS1500	ENSG00000251569;KLHL41
cg02279770	16	31190084	0.000883129	0.0394	0.7942	0.77	-0.0242	exon_11	FUS
cg26854931	1	228144659	0.000882712	0.0394	0.8068	0.7843	-0.0225	TSS200	GUK1
cg24824483	1	20973095	0.000877796	0.0394	0.6856	0.6489	-0.0367	exon_8	EIF4G3
cg22380641	5	118776731	0.00088121	0.0394	0.6459	0.6057	-0.0402		ENSG00000249426
cg04728254	7	106598418	0.000881374	0.0394	0.7195	0.6849	-0.0346		CTB-30L5.1;ENSG00000243797
cg10090468	4	75509307	0.000876008	0.0394	0.754	0.7092	-0.0448		RCHY1
cg01849603	4	141294408	0.000879105	0.0394	0.6987	0.6597	-0.039		NA
cg19684151	5	107809357	0.000879105	0.0394	0.6884	0.6613	-0.0271		RN7SKP122
cg10113527	9	131234353	0.000886475	0.0395	0.2611	0.2964	0.0353	3UTR	ENSG00000288727;NUP214
cg09649888	4	144708022	0.000886319	0.0395	0.5983	0.5725	-0.0258		ENSG00000285713;ENSG00000285783;HHIP
cg09951759	14	66602536	0.000884788	0.0395	0.5	0.4543	-0.0457		GPHN
cg00761830	7	20186888	0.000886122	0.0395	0.6665	0.6234	-0.0431		MACC1
cg08843804	13	21527959	0.000888357	0.0395	0.7264	0.6881	-0.0383		ENSG00000291046;MICU2
cg09201906	4	105933616	0.000886743	0.0395	0.764	0.7413	-0.0227		ENSG00000250740;NPNT
cg20302700	3	73475313	0.000893832	0.0396	0.7836	0.7598	-0.0238	TSS1500	PDZRN3
cg14381335	6	92790392	0.000893211	0.0396	0.613	0.5759	-0.0371		U3
cg07623341	14	67822196	0.000897314	0.0397	0.5468	0.5116	-0.0352	TSS1500	RAD51B
cg03288256	11	129202925	0.000897304	0.0397	0.6511	0.6083	-0.0428		RNU6-874P
cg27139827	7	157346820	0.000895917	0.0397	0.4098	0.4563	0.0465		DNAJB6
cg12917056	1	186447444	0.000898099	0.0397	0.7653	0.741	-0.0243		PDC;PDC-AS1
cg19547333	17	4196195	0.000904277	0.0398	0.769	0.7402	-0.0288		ANKFY1
cg13123086	12	100077817	0.000904552	0.0398	0.7899	0.7667	-0.0232		BLTP3B
cg06453301	3	142657767	0.000902475	0.0398	0.5757	0.5377	-0.038		ENSG00000287045;PLS1;PLS1-AS1
cg04776092	10	74989714	0.000904586	0.0398	0.788	0.7553	-0.0327		KAT6B
cg16141839	8	21928545	0.000902637	0.0398	0.709	0.6638	-0.0452		XPO7
cg15164881	11	858840	0.000905395	0.0399	0.7585	0.7321	-0.0264		ENSG00000250397;TSPAN4
cg07588148	5	55765491	0.000911303	0.04	0.7866	0.7601	-0.0265	TSS1500	DDX4
cg06214339	5	171989477	0.000910172	0.04	0.3711	0.4049	0.0338		FBXW11
cg27073311	6	154769902	0.000913703	0.04	0.7842	0.7597	-0.0245		SCAF8
cg06371658	3	10251159	0.000911992	0.04	0.7916	0.7711	-0.0205		ENSG00000272410;TATDN2
cg03148503	18	10588983	0.000910986	0.04	0.7702	0.7412	-0.029		NA
cg03368704	11	68959615	0.000915185	0.04	0.7874	0.7673	-0.0201		NA
cg12311571	3	102434104	0.000920624	0.0401	0.7596	0.7342	-0.0254	TSS1500	ZPLD1
cg03187573	7	86912237	0.00091637	0.0401	0.6962	0.6658	-0.0304	exon_15	ELAPOR2
cg15817752	8	53801891	0.000916635	0.0401	0.7945	0.7719	-0.0226	exon_8	ATP6V1H
cg25163036	4	113608217	0.000920407	0.0401	0.5244	0.4673	-0.0571		CAMK2D
cg13515095	10	68722358	0.000919876	0.0401	0.5799	0.5393	-0.0406		CCAR1
cg12407690	7	29433156	0.000920939	0.0401	0.7263	0.6876	-0.0387		CHN2
cg23127821	21	33571447	0.000919146	0.0401	0.7304	0.7041	-0.0263		SON
cg27317471	2	55309588	0.000916882	0.0401	0.6448	0.5976	-0.0472		CCDC88A;PRORSD1P
cg23293746	13	96014646	0.000919154	0.0401	0.8015	0.7776	-0.0239		UGGT2
cg14709069	5	123245074	0.000921775	0.0401	0.7728	0.7438	-0.029		NA
cg19916035	9	76987431	0.000921751	0.0401	0.7289	0.6839	-0.045		NA
cg01363334	15	82834796	0.000922691	0.0402	0.7846	0.7577	-0.0269	3UTR	WHAMM
cg23740316	12	10807573	0.000928399	0.0402	0.7317	0.6943	-0.0374	TSS1500	TAS2R8
cg01043759	7	134879420	0.000925682	0.0402	0.7949	0.7715	-0.0234		CALD1;ENSG00000286458
cg19885224	14	55273428	0.000927521	0.0402	0.6059	0.5785	-0.0274		CHMP4BP1;FBXO34;FBXO34-AS1
cg00626234	4	175907228	0.000927321	0.0402	0.7355	0.7134	-0.0221		GPM6A
cg07697265	1	111556121	0.000925553	0.0402	0.6535	0.618	-0.0355		RAP1A;TMIGD3
cg05552646	9	86343422	0.000924102	0.0402	0.8095	0.788	-0.0215		TUT7
cg00882217	10	19292486	0.000929425	0.0403	0.7422	0.7171	-0.0251		ENSG00000227734;MALRD1
cg02828514	13	45419277	0.000936327	0.0404	0.7215	0.6987	-0.0228	TSS1500	SLC25A30;SLC25A30-AS1
cg08320413	10	125766592	0.000938334	0.0404	0.8019	0.7811	-0.0208	3UTR	MMP21
cg11944110	12	117143262	0.000935581	0.0404	0.8436	0.8158	-0.0278	3UTR	FBXO21
cg21385616	2	96116356	0.000938478	0.0404	0.206	0.2304	0.0244	5UTR	ADRA2B
cg05669200	3	149917980	0.000934386	0.0404	0.4919	0.4548	-0.0371		RNF13;RNU6-720P
cg06413426	12	111272335	0.000935006	0.0404	0.473	0.45	-0.023		CUX2
cg04362902	2	47899954	0.000942534	0.0404	0.6752	0.6361	-0.0391		FBXO11
cg13337773	5	151842411	0.000935671	0.0404	0.6741	0.6306	-0.0435		GLRA1
cg10214820	17	67116263	0.000943236	0.0404	0.7669	0.7284	-0.0385		HELZ
cg23038560	14	94116176	0.00094386	0.0404	0.836	0.8158	-0.0202		IFI27
cg18267330	2	98478814	0.000937829	0.0404	0.7888	0.7667	-0.0221		INPP4A
cg24132026	5	125370177	0.000938296	0.0404	0.6788	0.6515	-0.0273		ENSG00000248752;LINC02240
cg11232132	4	185096695	0.000941855	0.0404	0.7123	0.6726	-0.0397		LINC02436
cg26891537	6	53917906	0.000938102	0.0404	0.8312	0.8107	-0.0205		LRRC1
cg21825026	1	172381626	0.000942839	0.0404	0.7355	0.7038	-0.0317		DNM3
cg09319061	12	108734422	0.000941687	0.0404	0.1417	0.1652	0.0235		NA
cg18699337	17	46081778	0.000947131	0.0405	0.781	0.7609	-0.0201		KANSL1
cg12766402	12	55220752	0.00095433	0.0406	0.7957	0.7755	-0.0202	TSS1500	OR10A7
cg24313993	5	9904933	0.00095073	0.0406	0.7124	0.6766	-0.0358	TSS1500	LINC02112
cg26557993	4	121802720	0.000952824	0.0406	0.6212	0.5803	-0.0409	exon_3	EXOSC9
cg05878952	8	140530974	0.000956601	0.0406	0.744	0.6928	-0.0512	3UTR	AGO2
cg10208083	2	23923550	0.000959351	0.0406	0.8286	0.808	-0.0206		ATAD2B
cg21248296	2	103870788	0.000958858	0.0406	0.7178	0.6895	-0.0283		ENSG00000236141
cg17204222	7	37691894	0.000960467	0.0406	0.5538	0.5221	-0.0317		ENSG00000290149;GPR141
cg01171696	12	21659577	0.000960992	0.0406	0.601	0.557	-0.044		NA
cg15717377	2	28748221	0.000953393	0.0406	0.7793	0.747	-0.0323		PPP1CB-DT
cg03825736	22	41949831	0.000950777	0.0406	0.7803	0.75	-0.0303		SMIM45
cg19262433	1	209951619	0.000960678	0.0406	0.7437	0.7063	-0.0374		SYT14
cg11217679	8	80158597	0.000958893	0.0406	0.8746	0.8517	-0.0229		TPD52
cg15190361	18	3657434	0.000964218	0.0407	0.5107	0.4768	-0.0339		DLGAP1
cg21253943	4	53102034	0.000966361	0.0407	0.777	0.7502	-0.0268		SCFD2
cg10929520	1	27476949	0.000962409	0.0407	0.7714	0.7432	-0.0282		WASF2
cg12720583	5	173810462	0.000963086	0.0407	0.7191	0.6694	-0.0497		ENSG00000287003
cg27188079	5	81428626	0.000970586	0.0408	0.6934	0.6566	-0.0368	exon_16	SSBP2
cg05465481	4	71338886	0.000968208	0.0408	0.7812	0.7603	-0.0209	TSS200	SLC4A4
cg24711299	7	80375501	0.000967644	0.0408	0.7973	0.772	-0.0253	TSS1500	CD36;ENSG00000232667
cg03596021	7	107567176	0.000971975	0.0408	0.8147	0.7939	-0.0208	exon_3	DUS4L;DUS4L-BCAP29
cg22491250	13	95115940	0.000967045	0.0408	0.7623	0.7422	-0.0201	exon_20	ABCC4
cg03005407	10	73391591	0.000967549	0.0408	0.7534	0.7186	-0.0348		ANXA7
cg08911536	21	33584953	0.000968626	0.0408	0.8181	0.795	-0.0231		DONSON;ENSG00000249209
cg18427006	14	71587443	0.000970342	0.0408	0.7068	0.6621	-0.0447		ENSG00000285612;SIPA1L1
cg16686428	19	33101391	0.000967653	0.0408	0.7891	0.769	-0.0201		GPATCH1
cg12001977	9	110903335	0.000975251	0.0408	0.7288	0.6956	-0.0332		LPAR1;RNU6-432P
cg02451536	1	36441838	0.000976254	0.0408	0.6434	0.6021	-0.0413		OSCP1
cg14690711	12	131770972	0.000969588	0.0408	0.8903	0.868	-0.0223		SFSWAP
cg25674438	15	51902083	0.000974923	0.0408	0.8063	0.7839	-0.0224		ENSG00000259201;TMOD3
cg06727301	11	36492689	0.000977598	0.0408	0.7502	0.6953	-0.0549		TRAF6
cg17013262	12	75234991	0.000980162	0.0409	0.7926	0.7718	-0.0208	exon_1	CAPS2-AS1
cg05815956	7	46697892	0.000978243	0.0409	0.6981	0.6646	-0.0335	TSS1500	ENSG00000233539
cg08706709	5	109054283	0.000984443	0.0409	0.8522	0.8303	-0.0219		FER
cg08514128	2	181503246	0.000980376	0.0409	0.787	0.7593	-0.0277		ITGA4
cg12151015	12	101617070	0.000982638	0.0409	0.7062	0.6837	-0.0225		MYBPC1
cg20488107	4	16174978	0.000983963	0.0409	0.7696	0.7403	-0.0293		ENSG00000296956;TAPT1
cg14139735	8	9632269	0.000985384	0.0409	0.6886	0.6647	-0.0239		TNKS
cg16250478	10	13308497	0.000979449	0.0409	0.7613	0.7326	-0.0287		NA
cg19501503	13	103031523	0.000985822	0.0409	0.8132	0.7927	-0.0205		NA
cg19777906	4	48792437	0.000985744	0.0409	0.6585	0.6146	-0.0439		NA
cg24654390	6	57022682	0.000987767	0.041	0.601	0.5531	-0.0479		BEND6
cg17205181	7	117350184	0.000990848	0.041	0.7164	0.6908	-0.0256		ENSG00000286390
cg23444398	8	92924103	0.000989993	0.041	0.7565	0.721	-0.0355		ENSG00000253577;TRIQK
cg15356180	10	72557356	0.000988342	0.041	0.8154	0.786	-0.0294		MICU1
cg13638561	21	34046426	0.000989422	0.041	0.8272	0.8057	-0.0215		NA
cg24660376	17	41186567	0.000989303	0.041	0.6849	0.6477	-0.0372		NA
cg13800763	6	75206011	0.000997191	0.0411	0.2455	0.2689	0.0234	5UTR	COL12A1
cg08861367	7	14736350	0.000993309	0.0411	0.7704	0.7502	-0.0202		DGKB
cg14083502	20	14633323	0.000995189	0.0411	0.7453	0.7136	-0.0317		MACROD2;MACROD2-IT1
cg13440910	6	123822195	0.000994848	0.0411	0.7063	0.6761	-0.0302		ENSG00000237321;NKAIN2
cg22232915	6	99465241	0.00100086	0.0411	0.6101	0.5574	-0.0527		USP45
cg00883225	9	11277030	0.00099794	0.0411	0.4867	0.4476	-0.0391		ENSG00000230365
cg06446551	4	95869128	0.00100129	0.0411	0.6029	0.5624	-0.0405		RNU6-1059P
cg06254044	11	108468482	0.00100826	0.0412	0.7061	0.6558	-0.0503	TSS1500	C11orf65
cg23464327	4	124199757	0.00100215	0.0412	0.7439	0.7147	-0.0292		ENSG00000286734
cg03534391	7	18541899	0.00100494	0.0412	0.8015	0.7777	-0.0238		ENSG00000308101;HDAC9
cg12016862	21	33332877	0.0010049	0.0412	0.7881	0.7627	-0.0254		IFNAR1
cg21202824	3	116060342	0.00100742	0.0412	0.6854	0.6461	-0.0393		ENSG00000297753;LSAMP
cg26759943	6	97281418	0.00100808	0.0412	0.8377	0.8151	-0.0226		MMS22L
cg16880314	10	17684082	0.00100334	0.0412	0.7774	0.7547	-0.0227		STAM
cg10506618	3	42205410	0.00100432	0.0412	0.577	0.5182	-0.0588		TRAK1
cg17716773	18	63457799	0.00100813	0.0412	0.8181	0.7954	-0.0227		NA
cg22829278	17	36616174	0.00100585	0.0412	0.2377	0.2794	0.0417		NA
cg11072637	7	66308064	0.00101077	0.0413	0.4917	0.5301	0.0384		TPST1
cg12824469	14	53053231	0.00102177	0.0414	0.7577	0.7296	-0.0281		DDHD1
cg01849851	1	10548725	0.00101662	0.0414	0.751	0.7191	-0.0319		PEX14
cg23836322	2	158997801	0.00101456	0.0414	0.8161	0.7902	-0.0259		TANC1
cg06530987	4	147632387	0.00101681	0.0414	0.7602	0.7335	-0.0267		TMEM184C
cg26730763	16	28194068	0.00102024	0.0414	0.0944	0.1184	0.024		XPO6
cg27657459	17	56776410	0.00102222	0.0414	0.7332	0.699	-0.0342		NA
cg03252770	4	153433202	0.00101651	0.0414	0.2102	0.2416	0.0314		NA
cg26809389	2	198871637	0.001016	0.0414	0.6292	0.5925	-0.0367		NA
cg00061553	20	49617336	0.00101618	0.0414	0.7223	0.6863	-0.036		NA
cg26030097	8	95187323	0.0010187	0.0414	0.7847	0.761	-0.0237		NA
cg09031957	10	103879955	0.00103249	0.0415	0.7925	0.7588	-0.0337	3UTR	ENSG00000289744;STN1
cg24537653	9	104537400	0.00102946	0.0415	0.7745	0.7525	-0.022	TSS1500	ENSG00000297079;OR13C3
cg16907734	7	18215997	0.00102686	0.0415	0.7184	0.6828	-0.0356		HDAC9
cg01033552	5	149392913	0.00102351	0.0415	0.7077	0.6662	-0.0415		NA
cg13888180	22	40524409	0.00103009	0.0415	0.7367	0.7123	-0.0244		MRTFA;MRTFA-AS1
cg04527429	19	716910	0.00102447	0.0415	0.5969	0.619	0.0221		ENSG00000306429;PALM
cg19363332	8	76985491	0.00103024	0.0415	0.5511	0.5758	0.0247		PEX2
cg18901581	14	63908152	0.00102883	0.0415	0.7383	0.7118	-0.0265		SYNE2
cg24584349	14	88848860	0.00102742	0.0415	0.5795	0.5283	-0.0512		TTC8
cg09509462	1	52741515	0.00102582	0.0415	0.615	0.5744	-0.0406		ZYG11B
cg15590999	18	79566916	0.00103244	0.0415	0.2887	0.3316	0.0429		NA
cg16087867	2	139827136	0.00102871	0.0415	0.7574	0.7202	-0.0372		ENSG00000223554
cg03664391	11	118177497	0.0010372	0.0416	0.7235	0.6828	-0.0407	TSS1500	SCN2B
cg24550641	2	69912629	0.00103367	0.0416	0.6047	0.5649	-0.0398		NA
cg20939301	14	36197250	0.00103971	0.0416	0.7848	0.7525	-0.0323		LINC00609
cg04913205	18	73317721	0.00103406	0.0416	0.6972	0.6544	-0.0428		NA
cg10096813	1	96389120	0.00103897	0.0416	0.7638	0.7405	-0.0233		NA
cg14645415	12	46320006	0.00103284	0.0416	0.7898	0.7485	-0.0413		NA
cg18953459	6	9204430	0.00104334	0.0417	0.7462	0.7194	-0.0268		HULC
cg25949390	5	136989355	0.00104084	0.0417	0.7298	0.7	-0.0298		SPOCK1
cg22687078	10	68461356	0.00105076	0.0418	0.7324	0.6971	-0.0353		DNA2
cg22765750	14	50822022	0.0010538	0.0419	0.1441	0.1656	0.0215	exon_3	ENSG00000258843;NIN
cg19732987	10	91974206	0.00105377	0.0419	0.6081	0.5675	-0.0406		BTAF1
cg16381753	16	850231	0.00105497	0.0419	0.7623	0.7406	-0.0217		ENSG00000275438;ENSG00000287855
cg19265131	1	5751953	0.00105191	0.0419	0.7033	0.6616	-0.0417		ENSG00000289893
cg24242856	2	38671432	0.00105328	0.0419	0.2238	0.2571	0.0333		ENSG00000232518;GALM
cg20709136	11	60044329	0.00105504	0.0419	0.7948	0.7695	-0.0253		OOSP2
cg22874057	4	67998459	0.00106122	0.042	0.7669	0.7427	-0.0242	TSS1500	ENSG00000290400;UBA6-DT
cg10523860	14	103409228	0.00106269	0.042	0.7289	0.7034	-0.0255		MARK3
cg02352679	5	31744479	0.00106196	0.042	0.5465	0.5112	-0.0353		ENSG00000248378;PDZD2
cg18455081	21	15772094	0.00106387	0.042	0.6473	0.6049	-0.0424		USP25
cg02401126	8	134573237	0.00106013	0.042	0.8244	0.8007	-0.0237		ZFAT
cg09142090	1	156587773	0.00105786	0.042	0.7711	0.7498	-0.0213		NA
cg14026109	6	109453811	0.00106897	0.0421	0.8261	0.806	-0.0201	exon_3	MICAL1
cg14894866	2	69861322	0.00106759	0.0421	0.7618	0.7259	-0.0359	exon_10	GMCL1
cg14743310	1	157593698	0.0010683	0.0421	0.7707	0.7463	-0.0244		FCRL4
cg22830663	2	131218177	0.00106794	0.0421	0.8134	0.792	-0.0214		PLEKHB2;POTEE
cg01630688	3	129881909	0.00107035	0.0421	0.787	0.7399	-0.0471		TMCC1
cg26124148	2	172858855	0.00107601	0.0422	0.7478	0.7131	-0.0347	TSS1500	RAPGEF4
cg03449722	2	210029804	0.00107385	0.0422	0.7714	0.748	-0.0234	TSS200	KANSL1L;KANSL1L-AS1
cg22437221	5	39202905	0.00107442	0.0422	0.2514	0.2801	0.0287	exon_2	FYB1
cg20936107	17	39532202	0.0010745	0.0422	0.6017	0.5662	-0.0355	3UTR	CDK12
cg08387896	3	2239056	0.00107339	0.0422	0.7714	0.7483	-0.0231	5UTR	CNTN4
cg16953182	2	70116319	0.00107488	0.0422	0.8714	0.8505	-0.0209		LINC01816
cg23666991	13	48839358	0.00107312	0.0422	0.7575	0.7359	-0.0216		NA
cg21960877	16	2026056	0.00107975	0.0423	0.7712	0.7484	-0.0228	TSS1500	NHERF2
cg21047322	6	151345485	0.00108155	0.0423	0.6378	0.5845	-0.0533		AKAP12
cg26246462	4	123831303	0.00108086	0.0423	0.764	0.7406	-0.0234		ENSG00000304240;LINC01091
cg16599590	4	150462753	0.00107969	0.0423	0.6479	0.608	-0.0399		LRBA
cg04830221	2	214508723	0.00108563	0.0424	0.5653	0.5208	-0.0445	TSS1500	ENSG00000197585;ENSG00000302294;VWC2L;VWC2L-IT1
cg27440965	20	45326226	0.00108975	0.0424	0.7519	0.7227	-0.0292	3UTR	SDC4
cg26162150	13	108214896	0.00108898	0.0424	0.2053	0.2269	0.0216	TSS200	LIG4
cg24023852	13	102797758	0.00108443	0.0424	0.5789	0.5377	-0.0412	TSS1500	BIVM;BIVM-ERCC5;POGLUT2
cg05614226	3	15783981	0.00109178	0.0424	0.7328	0.6943	-0.0385		ANKRD28
cg06756125	5	20251033	0.00108685	0.0424	0.7365	0.702	-0.0345		CDH18
cg04605625	3	158574082	0.0010878	0.0424	0.6992	0.6649	-0.0343		MLF1
cg24256039	5	379625	0.0010835	0.0424	0.5669	0.502	-0.0649		AHRR;PDCD6-AHRR
cg21130463	17	79138221	0.00108553	0.0424	0.8598	0.8377	-0.0221		RBFOX3
cg12170574	7	46761164	0.00108965	0.0424	0.7856	0.7629	-0.0227		ENSG00000233539
cg25330599	15	23975040	0.00109565	0.0425	0.6597	0.6184	-0.0413	TSS200	PWRN4
cg18197575	3	177293695	0.00109701	0.0425	0.7272	0.7043	-0.0229	TSS1500	LINC00501
cg03956353	1	109764020	0.00109582	0.0425	0.8333	0.8113	-0.022	TSS200	ENSG00000241720;EPS8L3
cg18237139	4	41220043	0.00109782	0.0425	0.7838	0.7614	-0.0224		NA
cg19439071	17	76561543	0.00110544	0.0426	0.3617	0.3919	0.0302	TSS200	SNHG16;SNORD1A
cg03362798	10	93345930	0.00110488	0.0426	0.7883	0.758	-0.0303		MYOF
cg03641241	19	3392473	0.00110426	0.0426	0.753	0.7245	-0.0285		NFIC
cg21899975	2	257078	0.00110626	0.0427	0.762	0.7311	-0.0309	TSS1500	SH3YL1
cg08060990	12	93394630	0.0011125	0.0427	0.7598	0.7376	-0.0222	5UTR	NUDT4
cg27371451	19	44557043	0.00110746	0.0427	0.7146	0.6796	-0.035	TSS200	CEACAM22P
cg12959275	7	150852061	0.00110836	0.0427	0.3411	0.37	0.0289	TSS1500	AOC1;ENSG00000289052
cg27388350	15	100074852	0.00111038	0.0427	0.5486	0.5036	-0.045		ADAMTS17
cg08343347	4	36074378	0.00110834	0.0427	0.7158	0.669	-0.0468		ARAP2
cg05784098	5	74717528	0.00110848	0.0427	0.4802	0.4406	-0.0396		HEXB
cg22310437	22	33243637	0.0011113	0.0427	0.787	0.7668	-0.0202		LARGE1
cg01370569	5	9713441	0.00110593	0.0427	0.777	0.7547	-0.0223		LINC02112
cg10853325	3	65685547	0.00111113	0.0427	0.69	0.656	-0.034		MAGI1
cg08585862	3	185441398	0.00111596	0.0427	0.7421	0.7125	-0.0296		MAP3K13
cg01058253	11	9726548	0.00111564	0.0427	0.6255	0.5826	-0.0429		SWAP70
cg25592918	2	132010134	0.00111282	0.0427	0.5084	0.5306	0.0222		ENSG00000287414;LINC01945
cg02027833	16	87034499	0.00110865	0.0427	0.7735	0.7469	-0.0266		ENSG00000289423
cg09974928	11	66432069	0.00110863	0.0427	0.5124	0.4868	-0.0256		ENSG00000201733
cg19768234	6	27645136	0.00111423	0.0427	0.7013	0.6704	-0.0309		NA
cg02076818	4	32349919	0.001123	0.0428	0.6272	0.5864	-0.0408	TSS1500	LINC02353
cg03275067	3	99817557	0.00112126	0.0428	0.1725	0.1984	0.0259	TSS1500	CMSS1;ENSG00000296790
cg13863153	21	38256757	0.00112006	0.0428	0.6446	0.6733	0.0287	5UTR; TSS1500	KCNJ15
cg26987310	16	16016011	0.00112041	0.0428	0.7823	0.7501	-0.0322		ABCC1
cg00570285	10	31809869	0.0011233	0.0428	0.6562	0.6142	-0.042		ARHGAP12
cg08814860	3	88160087	0.00111806	0.0428	0.7184	0.6777	-0.0407		NA
cg19268810	15	78864612	0.00111882	0.0428	0.7932	0.7713	-0.0219		MORF4L1
cg10180272	18	12827787	0.00112079	0.0428	0.784	0.752	-0.032		PTPN2
cg20921414	6	147195954	0.00112408	0.0428	0.5203	0.5765	0.0562		STXBP5-AS1
cg05324590	14	91843824	0.0011214	0.0428	0.7502	0.7178	-0.0324		ENSG00000294352;TC2N
cg06893491	19	14564353	0.00111673	0.0428	0.2721	0.3036	0.0315		TECR
cg20254251	8	143475036	0.0011168	0.0428	0.5302	0.4905	-0.0397		ZC3H3
cg02671903	5	24885629	0.00111813	0.0428	0.6661	0.6369	-0.0292		ENSG00000250524
cg10253317	18	70003466	0.00112936	0.0429	0.7387	0.7073	-0.0314	3UTR	RTTN
cg19185791	3	150942092	0.0011301	0.0429	0.7779	0.7505	-0.0274		CLRN1;ENSG00000243273;ENSG00000260234;SIAH2-AS1
cg25473293	6	116265115	0.00112898	0.0429	0.6202	0.5972	-0.023		DSE
cg08210458	12	19775371	0.00113294	0.0429	0.6881	0.6662	-0.0219		ENSG00000255910
cg17348243	18	7119022	0.00113367	0.043	0.7923	0.7668	-0.0255	TSS1500	LAMA1
cg23328253	4	6483929	0.00113385	0.043	0.7552	0.7349	-0.0203		PPP2R2C
cg10088620	1	238487165	0.00114144	0.0431	0.7292	0.702	-0.0272	TSS1500	ENSG00000234464;LINC01139
cg12246945	7	139572340	0.00114231	0.0431	0.678	0.6389	-0.0391	3UTR	HIPK2
cg17456025	8	91016377	0.00114214	0.0431	0.8127	0.7888	-0.0239		ENSG00000253358;PIP4P2
cg24565461	20	1229803	0.00114518	0.0431	0.712	0.674	-0.038		RAD21L1
cg24499709	14	51079783	0.00114071	0.0431	0.2761	0.3092	0.0331		TRIM9
cg20901464	13	112108906	0.00114291	0.0431	0.7941	0.7662	-0.0279		SOX1-OT
cg17770034	6	22248910	0.00115376	0.0432	0.7642	0.736	-0.0282		CASC15
cg21071494	6	75102489	0.00115125	0.0432	0.7515	0.7205	-0.031		COL12A1
cg24085438	2	85017468	0.00114893	0.0432	0.7686	0.7473	-0.0213		KCMF1;LINC01964
cg26064232	5	164973419	0.00115496	0.0432	0.721	0.6934	-0.0276		LINC03000
cg25427143	5	138116186	0.00115497	0.0432	0.7264	0.6828	-0.0436		NME5;RNU6-460P
cg10023966	8	106745711	0.00115342	0.0432	0.5378	0.486	-0.0518		ENSG00000295337;OXR1
cg07140382	1	166863335	0.00114861	0.0432	0.5911	0.5305	-0.0606		TADA1
cg26526443	6	27173879	0.00115191	0.0432	0.7587	0.7293	-0.0294		NA
cg05274765	4	74410349	0.00115223	0.0432	0.4113	0.3848	-0.0265		NA
cg25725384	8	102746918	0.0011463	0.0432	0.7099	0.686	-0.0239		NA
cg27403388	2	221774601	0.00114708	0.0432	0.7838	0.7519	-0.0319		NA
cg23366556	10	21498669	0.0011561	0.0433	0.6353	0.5935	-0.0418	TSS1500	MIR1915HG
cg17867672	11	74157328	0.00115651	0.0433	0.781	0.753	-0.028		C2CD3
cg10293541	9	34195074	0.0011581	0.0433	0.6396	0.5964	-0.0432		UBAP1
cg01813126	11	1778421	0.00115633	0.0433	0.223	0.2515	0.0285		ENSG00000230834;ENSG00000301396
cg24263309	8	53723800	0.00116423	0.0434	0.7547	0.7314	-0.0233		ATP6V1H
cg27532718	8	125576647	0.00116576	0.0434	0.6312	0.666	0.0348		ENSG00000302425
cg05006728	3	98731867	0.00117033	0.0435	0.2408	0.2615	0.0207	TSS1500	ST3GAL6;ST3GAL6-AS1
cg09268744	6	54111100	0.00117303	0.0435	0.595	0.5665	-0.0285	TSS1500	MLIP
cg01565755	2	232104336	0.00116917	0.0435	0.702	0.6739	-0.0281		DIS3L2
cg02293222	17	63499353	0.00117151	0.0435	0.8187	0.7956	-0.0231		ENSG00000264813
cg23514174	14	81216639	0.00117036	0.0435	0.8248	0.8042	-0.0206		GTF2A1
cg10424968	10	92334433	0.00117455	0.0435	0.8228	0.7978	-0.025		MARCHF5;RNY3P12
cg21243411	11	77776530	0.00117286	0.0435	0.6886	0.6565	-0.0321		RSF1
cg12484022	10	30964673	0.00117433	0.0435	0.6551	0.6997	0.0446		ZNF438
cg16072854	1	234489527	0.00117329	0.0435	0.6919	0.6641	-0.0278		NA
cg19601236	18	59765102	0.00117365	0.0435	0.8038	0.7813	-0.0225		ENSG00000302781
cg04474471	10	73375997	0.00117871	0.0436	0.7956	0.7732	-0.0224	3UTR	ANXA7;ENSG00000233144
cg08712189	17	9568483	0.00117981	0.0436	0.7113	0.6843	-0.027		STX8
cg25627098	17	7425415	0.00118882	0.0437	0.1979	0.2285	0.0306	TSS1500	ENSG00000262880;SPEM2
cg16206520	2	27779484	0.00118965	0.0437	0.8079	0.7873	-0.0206	3UTR	MRPL33
cg10922232	17	75242410	0.00118154	0.0437	0.3055	0.3288	0.0233	exon_8	GGA3
cg11184358	1	157040831	0.00118185	0.0437	0.6677	0.6397	-0.028		ARHGEF11
cg04240779	14	72774519	0.00118474	0.0437	0.8093	0.7885	-0.0208		DPF3
cg14275148	2	47810099	0.00118887	0.0437	0.7715	0.7502	-0.0213		FBXO11
cg04949429	10	124601623	0.00118499	0.0437	0.833	0.8039	-0.0291		LHPP
cg16901621	8	52739962	0.00118206	0.0437	0.7923	0.7711	-0.0212		ENSG00000288818
cg24355550	20	23571889	0.00118504	0.0437	0.6299	0.5842	-0.0457		NA
cg02869156	11	34514975	0.00119415	0.0438	0.796	0.7688	-0.0272	TSS1500	ELF5
cg10724935	12	15672625	0.00119595	0.0438	0.8003	0.7801	-0.0202		EPS8;RNU6-251P
cg20973561	7	133533858	0.001196	0.0438	0.7752	0.7458	-0.0294		EXOC4
cg23439675	8	96585167	0.00119351	0.0438	0.385	0.4284	0.0434		SDC2
cg13335659	14	105856319	0.00119279	0.0438	0.7651	0.7378	-0.0273		IGHM
cg13135009	1	158371640	0.00119573	0.0438	0.7276	0.7072	-0.0204		NA
cg21214753	3	189788336	0.00120368	0.0439	0.6958	0.6593	-0.0365	TSS1500	TP63
cg17863337	1	84164626	0.00120386	0.0439	0.7404	0.707	-0.0334	TSS200	PRKACB
cg23304085	5	134368198	0.00120098	0.0439	0.7704	0.7453	-0.0251	TSS1500	CDKL3;ENSG00000273345
cg22518785	1	167914844	0.00120332	0.0439	0.7882	0.76	-0.0282	TSS1500	ADCY10
cg06894186	10	18159835	0.00120124	0.0439	0.7911	0.7659	-0.0252		CACNB2
cg06891243	3	6507601	0.00120003	0.0439	0.5905	0.5463	-0.0442		ENSG00000189229
cg17399550	4	148991899	0.00120089	0.0439	0.7618	0.739	-0.0228		ENSG00000287292;RNU7-197P
cg04970945	16	68314851	0.00120448	0.0439	0.6229	0.5757	-0.0472		PRMT7
cg06033268	1	174156067	0.00120317	0.0439	0.7583	0.738	-0.0203		ENSG00000303090;RABGAP1L-DT
cg05763472	20	60875582	0.00119891	0.0439	0.7842	0.7514	-0.0328		NA
cg10669257	13	105207821	0.00120091	0.0439	0.6266	0.5871	-0.0395		ENSG00000308258
cg10678265	19	8117253	0.00120646	0.044	0.7952	0.7734	-0.0218	exon_28	FBN3
cg09248323	7	110318532	0.00120909	0.044	0.758	0.7291	-0.0289		ENSG00000226965
cg18983174	7	135965921	0.00120932	0.044	0.7588	0.7286	-0.0302		MTPN
cg04166568	1	100030388	0.00121722	0.0441	0.7557	0.7228	-0.0329	3UTR	ENSG00000283761;ENSG00000288826;SLC35A3
cg11382630	14	35277875	0.00121452	0.0441	0.7851	0.7548	-0.0303	TSS1500	ENSG00000258790;PSMA6
cg02083528	1	77815165	0.00121488	0.0441	0.8007	0.7783	-0.0224	exon_7	MIGA1
cg21844637	1	114727686	0.00121661	0.0441	0.778	0.7515	-0.0265		CSDE1;RNY1P13
cg20633995	13	92340720	0.00121833	0.0441	0.5592	0.5208	-0.0384		GPC5;GPC5-AS2
cg00113911	22	50295346	0.00121419	0.0441	0.782	0.7536	-0.0284		PLXNB2
cg08622098	19	37911081	0.00121363	0.0441	0.8071	0.7823	-0.0248		SIPA1L3
cg26144560	10	110987994	0.00122325	0.0442	0.7354	0.7006	-0.0348	TSS1500	MIR548E;SHOC2
cg18601007	7	28987022	0.00122434	0.0442	0.1491	0.1735	0.0244		CPVL-AS2
cg02314269	5	75538713	0.00122257	0.0442	0.7595	0.731	-0.0285		POLK;RNU7-175P
cg07646480	5	9359684	0.00121966	0.0442	0.5873	0.559	-0.0283		SEMA5A
cg10093768	11	93182978	0.00121904	0.0442	0.7439	0.7138	-0.0301		SLC36A4
cg11642769	3	23324381	0.00122211	0.0442	0.78	0.7594	-0.0206		UBE2E2
cg25306883	6	71377675	0.00123321	0.0443	0.7861	0.7625	-0.0236	TSS1500	LINC00472;MIR30C2
cg10571406	16	28931905	0.00122903	0.0443	0.6557	0.6345	-0.0212	TSS200	CD19
cg12701865	2	161252064	0.00123321	0.0443	0.7168	0.6805	-0.0363		LINC01806;PSMD14-DT
cg03718651	22	33006892	0.00123896	0.0444	0.759	0.7367	-0.0223	TSS200	SYN3
cg08611402	4	80011852	0.00123576	0.0444	0.7211	0.6706	-0.0505		ANTXR2
cg07894651	5	138771455	0.0012395	0.0444	0.7626	0.7347	-0.0279		CTNNA1
cg00418160	12	95203473	0.00123428	0.0444	0.5805	0.5372	-0.0433		FGD6
cg27517719	14	55663324	0.00123404	0.0444	0.7891	0.749	-0.0401		KTN1
cg12353958	9	120630971	0.00123718	0.0444	0.6963	0.6649	-0.0314		MEGF9
cg03663538	6	145924068	0.0012348	0.0444	0.6539	0.5871	-0.0668		SHPRH
cg15172885	12	56643722	0.00124288	0.0445	0.6671	0.6345	-0.0326	exon_1	ATP5F1B
cg15701331	3	53384888	0.00124501	0.0445	0.793	0.7724	-0.0206		CACNA1D
cg12213135	8	82959111	0.00124321	0.0445	0.7217	0.6942	-0.0275		ENSG00000253836;ENSG00000254394
cg06161933	12	76633898	0.00124169	0.0445	0.7354	0.7069	-0.0285		ENSG00000257526
cg23373983	13	57996986	0.0012423	0.0445	0.7773	0.7546	-0.0227		NA
cg18723623	10	23441298	0.0012481	0.0446	0.6459	0.6076	-0.0383	3UTR	ENSG00000287124;OTUD1
cg15960656	3	28342441	0.00125041	0.0446	0.587	0.5451	-0.0419		AZI2
cg08867873	14	78399127	0.00124741	0.0446	0.7597	0.7227	-0.037		NRXN3
cg21738464	15	72914941	0.00125013	0.0446	0.7297	0.6898	-0.0399		NA
cg17050062	14	70535684	0.00125439	0.0447	0.662	0.6175	-0.0445	TSS1500	ADAM20;ENSG00000257759;ENSG00000293824;ENSG00000293851
cg02878510	1	210200392	0.00125794	0.0447	0.6626	0.6332	-0.0294		NA
cg14286234	17	59847804	0.00125596	0.0447	0.6686	0.6892	0.0206		RNU6-450P
cg27514550	18	26391237	0.00126497	0.0448	0.6575	0.614	-0.0435	3UTR	TAF4B
cg17836834	3	4853472	0.00126712	0.0448	0.6745	0.6524	-0.0221		ENSG00000235978
cg17057559	3	142657779	0.00125854	0.0448	0.7461	0.7143	-0.0318		ENSG00000287045;PLS1;PLS1-AS1
cg05109008	4	189858682	0.00126362	0.0448	0.817	0.7966	-0.0204		FRG1-DT
cg24765309	2	181141056	0.00126697	0.0448	0.5682	0.5298	-0.0384		LINC01934
cg21005104	14	50925160	0.00125948	0.0448	0.533	0.5821	0.0491		PYGL
cg20547275	13	37028406	0.0012637	0.0448	0.7744	0.7377	-0.0367		SUPT20H
cg03374975	3	177126898	0.00126014	0.0448	0.728	0.6914	-0.0366		RNU6-681P;TBL1XR1
cg22521707	6	143397542	0.00126317	0.0448	0.2171	0.2608	0.0437		NA
cg24132146	6	12715629	0.00127085	0.0449	0.7398	0.7118	-0.028	TSS1500	PHACTR1
cg15174972	7	92043343	0.00127255	0.0449	0.7373	0.6948	-0.0425		AKAP9
cg26024794	10	103022142	0.00127468	0.0449	0.7687	0.7429	-0.0258		CNNM2
cg06196600	15	35693745	0.00127602	0.0449	0.7946	0.7721	-0.0225		DPH6-DT
cg25638515	8	121068470	0.00126796	0.0449	0.6248	0.582	-0.0428		ENSG00000253619
cg11130780	10	1167529	0.00127723	0.0449	0.8284	0.8059	-0.0225		LINC00200
cg26788221	10	72700381	0.00127168	0.0449	0.6775	0.6549	-0.0226		MCU
cg07661859	8	134841635	0.00127498	0.0449	0.7186	0.6811	-0.0375		ENSG00000253433
cg01623884	12	70222044	0.00126989	0.0449	0.7205	0.6803	-0.0402		PRANCR
cg26065130	2	99406983	0.00127578	0.0449	0.7542	0.7212	-0.033		REV1
cg21505251	4	173360647	0.00126761	0.0449	0.7302	0.7008	-0.0294		SAP30-DT
cg22330625	18	24017541	0.00127501	0.0449	0.5631	0.6139	0.0508		TTC39C
cg06863132	18	35565301	0.00127423	0.0449	0.643	0.5948	-0.0482		NA
cg23274491	16	25349953	0.00127236	0.0449	0.753	0.7294	-0.0236		ZKSCAN2-DT
cg20303301	17	59859978	0.00128094	0.045	0.668	0.633	-0.035	3UTR	TUBD1
cg12303515	4	123395647	0.0012812	0.045	0.7812	0.7605	-0.0207	TSS1500	SPRY1
cg00539174	20	59008379	0.00128058	0.045	0.8244	0.7978	-0.0266	TSS1500	CTSZ
cg16977544	12	108699885	0.00128202	0.045	0.7154	0.6912	-0.0242		CORO1C
cg24640325	8	11996962	0.00128235	0.045	0.7416	0.7097	-0.0319		DEFB134;ENSG00000290829
cg05809858	5	171270360	0.00128473	0.045	0.654	0.6242	-0.0298		RANBP17
cg18021101	13	114035435	0.00128262	0.045	0.6452	0.6163	-0.0289		RASA3
cg02382517	4	123394864	0.00128247	0.045	0.7902	0.7603	-0.0299		NA
cg15996749	11	5322781	0.001286	0.0451	0.7644	0.7432	-0.0212		ENSG00000239920;HBE1;HBG2
cg22259536	3	31721779	0.00128918	0.0451	0.7955	0.7745	-0.021		OSBPL10
cg19107832	9	107299056	0.00128997	0.0451	0.7385	0.709	-0.0295		RAD23B
cg19313607	6	170414118	0.00128775	0.0451	0.8211	0.8002	-0.0209		ENSG00000261003
cg03201004	1	39724052	0.00129578	0.0452	0.7084	0.6817	-0.0267		RNU7-121P
cg17015133	1	155138856	0.00129449	0.0452	0.4028	0.3549	-0.0479		SLC50A1
cg20823916	5	146494455	0.00129397	0.0452	0.7907	0.761	-0.0297		TCERG1
cg07853489	3	183694194	0.00129354	0.0452	0.2889	0.3182	0.0293		NA
cg11464131	13	48075785	0.00129923	0.0453	0.7034	0.666	-0.0374	3UTR; TSS1500	MED4;MED4-AS1
cg05539101	13	113143830	0.00129949	0.0453	0.8073	0.7862	-0.0211		F10
cg04492287	6	26169438	0.00129791	0.0453	0.6362	0.6055	-0.0307		ENSG00000291336;ENSG00000291338;H2BC5;H2BC6-AS1
cg14523772	7	78037550	0.00129911	0.0453	0.8179	0.7971	-0.0208		MAGI2
cg05358095	7	73854785	0.00130126	0.0453	0.8072	0.7864	-0.0208		NA
cg00788130	5	110809158	0.00129808	0.0453	0.7314	0.7042	-0.0272		NA
cg11633204	8	30728321	0.00130415	0.0454	0.3704	0.3479	-0.0225	TSS1500	GSR;UBXN8
cg20541456	5	157269510	0.00130758	0.0454	0.0654	0.088	0.0226	5UTR	CYFIP2
cg16354694	4	53932944	0.00130963	0.0454	0.7739	0.748	-0.0259		ENSG00000282278
cg14467990	2	67323861	0.00130431	0.0454	0.6936	0.6629	-0.0307		ENSG00000236605;LINC01829
cg15549550	2	11716884	0.0013089	0.0454	0.3177	0.3557	0.038		LPIN1
cg04442355	5	122777345	0.00130957	0.0454	0.7616	0.7378	-0.0238		SNX2
cg24017056	15	80074551	0.0013048	0.0454	0.5988	0.5598	-0.039		ZFAND6
cg12839136	18	71323662	0.00130309	0.0454	0.4256	0.3931	-0.0325		NA
cg17321980	18	65876752	0.00131384	0.0455	0.761	0.7343	-0.0267		CDH7
cg16126760	17	12706639	0.00131741	0.0456	0.674	0.6284	-0.0456	TSS1500	MYOCD;MYOCD-AS1
cg19321615	11	83261861	0.00132422	0.0456	0.7533	0.7269	-0.0264	3UTR	CCDC90B
cg00398662	2	119928285	0.00132363	0.0456	0.7362	0.7091	-0.0271		PTPN4
cg05845367	15	67002077	0.0013231	0.0456	0.7135	0.6922	-0.0213		ENSG00000300709;SMAD3-DT
cg27234350	2	63884018	0.00132644	0.0457	0.7707	0.7436	-0.0271	exon_5	ENSG00000251775;UGP2
cg24825909	8	86744574	0.00133522	0.0458	0.5061	0.4626	-0.0435	TSS1500	CNGB3;ENSG00000253778
cg24139506	2	221433777	0.00133461	0.0458	0.7982	0.778	-0.0202		EPHA4
cg13055487	11	56138828	0.00133392	0.0458	0.6661	0.6222	-0.0439		OR8J3
cg11830755	1	51738409	0.00133204	0.0458	0.6703	0.618	-0.0523		OSBPL9
cg15837986	11	34973260	0.00133306	0.0458	0.8302	0.8101	-0.0201		PDHX
cg07251540	2	171339371	0.00134862	0.0459	0.6214	0.5745	-0.0469	exon_4	METTL8
cg03756034	2	160271885	0.00134687	0.0459	0.7668	0.7425	-0.0243	exon_1	ENSG00000300196;LINC02478
cg26947733	6	146742791	0.00134195	0.0459	0.7359	0.7026	-0.0333		ADGB;ENSG00000306991
cg24963286	2	26319759	0.00134087	0.0459	0.7403	0.7176	-0.0227	TSS1500	ADGRF3
cg20311092	1	226668826	0.00134782	0.0459	0.7476	0.7172	-0.0304		ITPKB;ITPKB-AS1;ITPKB-IT1
cg18711270	8	17700809	0.00134413	0.0459	0.6707	0.6466	-0.0241		ENSG00000301996;MTUS1
cg00186224	10	21080389	0.0013396	0.0459	0.6654	0.6273	-0.0381		NEBL
cg15822966	3	25779227	0.00134268	0.0459	0.7474	0.7266	-0.0208		NGLY1
cg00830706	6	163457719	0.00134664	0.0459	0.7424	0.7185	-0.0239		QKI
cg24785495	14	71372515	0.0013401	0.0459	0.7479	0.7182	-0.0297		SIPA1L1
cg13191285	5	128963922	0.001346	0.0459	0.705	0.6801	-0.0249		NA
cg02321538	4	177403638	0.00134373	0.0459	0.7204	0.6905	-0.0299		NA
cg19496414	8	58339302	0.00134371	0.0459	0.7608	0.7208	-0.04		NA
cg25115434	15	34589959	0.00134494	0.0459	0.7691	0.7467	-0.0224		ENSG00000287973
cg04585475	12	21335315	0.00135538	0.046	0.5129	0.4764	-0.0365	TSS1500	SLCO1A2
cg14114267	2	173966775	0.00135504	0.046	0.8276	0.8014	-0.0262	TSS1500	ENSG00000289296;SP3
cg03321912	13	41376771	0.00135135	0.046	0.524	0.482	-0.042	3UTR	NAA16
cg13038321	10	5979332	0.00135339	0.046	0.7881	0.761	-0.0271	TSS1500	IL15RA
cg10085457	13	50845033	0.0013515	0.046	0.5431	0.5215	-0.0216	TSS1500	DLEU1;DLEU7
cg10033958	12	45335543	0.00135635	0.046	0.7839	0.762	-0.0219		ANO6
cg22159253	1	64598483	0.00135072	0.046	0.5576	0.5876	0.03		CACHD1
cg15005194	2	224986488	0.00135567	0.046	0.7966	0.7702	-0.0264		DOCK10
cg05694328	5	141390867	0.00135604	0.046	0.5664	0.5196	-0.0468		PCDHGA1;PCDHGA2;PCDHGA3;PCDHGA4;PCDHGA5;PCDHGA6;PCDHGA7;PCDHGA8;PCDHGB1;PCDHGB2;PCDHGB3;PCDHGB4
cg20838429	2	162244002	0.00136125	0.0461	0.8015	0.7814	-0.0201	TSS1500	FAP
cg24544594	20	31486793	0.00135978	0.0461	0.7727	0.7515	-0.0212		LINC00028
cg14106587	5	38960285	0.00136257	0.0461	0.8165	0.7927	-0.0238		RICTOR
cg21498511	1	35934092	0.00136477	0.0462	0.5206	0.4885	-0.0321		AGO3
cg08712827	12	96303136	0.00136876	0.0462	0.7375	0.7062	-0.0313		CDK17
cg21305036	22	37646677	0.00136894	0.0462	0.8142	0.7941	-0.0201		ENSG00000285304;PDXP-DT;SH3BP1
cg11661235	1	151855075	0.00137721	0.0463	0.734	0.6907	-0.0433	TSS1500	THEM5
cg15626670	1	120177638	0.00137205	0.0463	0.7503	0.7042	-0.0461	TSS1500	SEC22B
cg17128475	14	89576156	0.00137048	0.0463	0.6411	0.5975	-0.0436	TSS200	ENSG00000259053;FOXN3;FOXN3-AS2
cg24397939	2	207250815	0.00137089	0.0463	0.7461	0.7151	-0.031		LINC01802;MYOSLID;MYOSLID-AS1
cg17467154	18	58222663	0.00137365	0.0463	0.7422	0.7177	-0.0245		NEDD4L
cg00227341	2	74918067	0.00137628	0.0463	0.7265	0.6893	-0.0372		ENSG00000309281;LINC01291
cg10151021	16	56783566	0.00137873	0.0464	0.3744	0.4419	0.0675	5UTR	NUP93
cg07000559	18	22201235	0.0013797	0.0464	0.8411	0.8209	-0.0202	3UTR	ENSG00000266283;GATA6
cg15350946	4	39133892	0.00138453	0.0464	0.7794	0.759	-0.0204		ENSG00000249207;ENSG00000249685
cg10258033	6	41453914	0.00137819	0.0464	0.6803	0.6393	-0.041		FOXP4-AS1
cg22510961	2	168811665	0.00138215	0.0464	0.5972	0.5691	-0.0281		NOSTRIN
cg09050030	10	68306953	0.0013876	0.0464	0.7061	0.6739	-0.0322		PBLD
cg10453756	6	32305011	0.00138112	0.0464	0.7536	0.7279	-0.0257		TSBP1;TSBP1-AS1
cg11404759	1	64345820	0.00137804	0.0464	0.7793	0.7552	-0.0241		NA
cg25102386	6	43473179	0.00138652	0.0464	0.6519	0.6268	-0.0251		RNU6-1113P
cg27505447	10	94762507	0.00138984	0.0465	0.7173	0.6912	-0.0261	TSS200	CYP2C19;ENSG00000276490
cg08609766	20	34199927	0.00138876	0.0465	0.7682	0.7376	-0.0306		ASIP
cg03479942	16	69307860	0.00139706	0.0466	0.8115	0.7905	-0.021	3UTR	ENSG00000260914;SNTB2
cg13802844	3	69936399	0.00139397	0.0466	0.7166	0.6827	-0.0339	TSS200	MITF
cg08752738	22	31917912	0.00139804	0.0466	0.1348	0.1744	0.0396		ENSG00000285404
cg17626965	12	15796254	0.00139755	0.0466	0.6869	0.6561	-0.0308		EPS8
cg23747929	14	76195278	0.00139387	0.0466	0.7611	0.7322	-0.0289		GPATCH2L
cg01077080	2	98691479	0.00139766	0.0466	0.7368	0.7131	-0.0237		MGAT4A
cg20791945	4	176810726	0.00139849	0.0466	0.7951	0.7735	-0.0216		NA
cg17933893	2	178537208	0.00140101	0.0467	0.7751	0.7501	-0.025	exon_306	TTN;TTN-AS1
cg27272839	2	66382606	0.00140764	0.0467	0.7283	0.7025	-0.0258	TSS1500	ENSG00000296696;LINC01873
cg20567675	7	14842010	0.00140513	0.0467	0.6809	0.6404	-0.0405	TSS1500	DGKB
cg26372885	5	31294057	0.00140084	0.0467	0.8184	0.7975	-0.0209	exon_3	CDH6
cg00047667	4	41200545	0.0014072	0.0467	0.7043	0.6696	-0.0347		APBB2
cg27161677	11	106060095	0.0014079	0.0467	0.7269	0.7008	-0.0261		KBTBD3
cg09945985	16	48285220	0.00140419	0.0467	0.7443	0.7183	-0.026		LONP2
cg25289056	1	248683093	0.00140788	0.0467	0.767	0.7391	-0.0279		ENSG00000286015;OR14I1
cg24805940	9	27258437	0.00141077	0.0468	0.7832	0.7614	-0.0218	exon_15	REXO6P
cg09069435	5	81288249	0.0014152	0.0468	0.6719	0.6279	-0.044		CKMT2-AS1
cg19463851	9	15299263	0.00140938	0.0468	0.712	0.6761	-0.0359		ENSG00000306748;TTC39B
cg20481642	2	165204125	0.00142567	0.0469	0.2433	0.27	0.0267	TSS200	SCN3A
cg12418799	13	92490097	0.00142566	0.0469	0.7678	0.741	-0.0268	TSS200	GPC5;GPC5-IT1;MIR548AS
cg00011856	2	216696223	0.00141781	0.0469	0.5522	0.5187	-0.0335	TSS1500	IGFBP5;TESHL
cg02035766	5	56147020	0.00141918	0.0469	0.7438	0.7191	-0.0247		ANKRD55;ENSG00000296884
cg14328719	6	118963598	0.00142038	0.0469	0.7901	0.7667	-0.0234		ENSG00000253194;FAM184A
cg10113908	3	69200567	0.00142554	0.0469	0.2064	0.2386	0.0322		FRMD4B
cg03392090	7	140702353	0.00141686	0.0469	0.7629	0.7386	-0.0243		NDUFB2
cg02114747	14	22422336	0.00142323	0.0469	0.2305	0.2545	0.024		TRD-AS1;TRDV2
cg10226239	4	159064591	0.00141885	0.0469	0.7008	0.6585	-0.0423		Y_RNA
cg24923764	1	184711872	0.00142818	0.047	0.8064	0.7768	-0.0296	exon_15	EDEM3
cg21828951	7	148722966	0.00143114	0.047	0.1331	0.1572	0.0241		CUL1
cg09674223	16	58880441	0.00142687	0.047	0.5395	0.5617	0.0222		ENSG00000245768;ENSG00000261638
cg12923242	11	2973332	0.00142776	0.047	0.6862	0.6426	-0.0436		NAP1L4
cg16422272	12	118252604	0.00142973	0.047	0.8216	0.8004	-0.0212		TAOK3
cg08952774	1	31400818	0.00142649	0.047	0.6914	0.6609	-0.0305		NA
cg16769314	3	66610033	0.00142975	0.047	0.7329	0.703	-0.0299		ENSG00000296028
cg22466310	10	21070431	0.0014378	0.0471	0.7368	0.7136	-0.0232		NEBL
cg12663554	10	58333498	0.00143422	0.0471	0.6215	0.5882	-0.0333		UBE2D1
cg18499978	10	3648561	0.00143801	0.0471	0.7763	0.7556	-0.0207		ENSG00000302824
cg12505289	11	122367925	0.00144286	0.0472	0.7125	0.6732	-0.0393	exon_1	MIR100HG
cg02154686	11	2393799	0.00144585	0.0472	0.8102	0.7841	-0.0261		CD81
cg15949108	16	84076344	0.00144547	0.0472	0.6803	0.6394	-0.0409		MBTPS1
cg12605529	1	183911121	0.00144452	0.0472	0.7223	0.6847	-0.0376		RGL1
cg17671982	10	31354576	0.0014445	0.0472	0.7015	0.6586	-0.0429		ZEB1
cg21072272	18	59851072	0.00144016	0.0472	0.7705	0.7406	-0.0299		NA
cg21268262	11	87720128	0.00145184	0.0473	0.7718	0.7516	-0.0202	TSS1500	ENSG00000294816;LINC02711
cg22466361	4	56135009	0.00145375	0.0473	0.6832	0.6528	-0.0304		CRACD
cg19091291	1	219271452	0.00144842	0.0473	0.7103	0.6795	-0.0308		ENSG00000277007
cg21125179	2	72630915	0.00144682	0.0473	0.4922	0.4501	-0.0421		EXOC6B
cg02120584	2	44944201	0.00145216	0.0473	0.2912	0.3114	0.0202		SIX3;SIX3-AS1
cg11586521	4	167282917	0.00145236	0.0473	0.5968	0.5542	-0.0426		NA
cg25499769	12	127760852	0.00146013	0.0474	0.7688	0.7483	-0.0205		ENSG00000286662
cg04918684	2	39024432	0.00145794	0.0474	0.8086	0.7848	-0.0238		SOS1
cg15236453	6	17042803	0.00145763	0.0474	0.7221	0.6819	-0.0402		NA
cg19550910	13	91090028	0.00146015	0.0474	0.7737	0.7532	-0.0205		LINC00380
cg05934557	10	72736057	0.00146576	0.0475	0.6322	0.5842	-0.048		MCU
cg15991434	3	189673696	0.00146506	0.0475	0.4495	0.4084	-0.0411		TP63
cg22920866	19	43881222	0.00146652	0.0475	0.6908	0.6532	-0.0376		ZNF404
cg09853301	18	75044486	0.00146569	0.0475	0.8313	0.8083	-0.023		ENSG00000278607;ZNF407
cg21613656	18	1359749	0.00147722	0.0476	0.7261	0.6986	-0.0275	TSS200	LINC00470
cg11774303	9	121150862	0.00147316	0.0476	0.7252	0.6898	-0.0354		CNTRL
cg27570083	10	127247148	0.00147319	0.0476	0.6762	0.6494	-0.0268		DOCK1
cg17512240	1	193688432	0.00147098	0.0476	0.7103	0.6839	-0.0264		ENSG00000226640;ENSG00000227240;ENSG00000237011
cg18782303	2	229815501	0.00147457	0.0476	0.753	0.7201	-0.0329		TRIP12
cg12227757	15	44956265	0.00148365	0.0477	0.8108	0.7894	-0.0214	TSS1500	ENSG00000295822;TERB2
cg22233032	2	224947876	0.00148333	0.0477	0.7908	0.7682	-0.0226	TSS1500	DOCK10
cg01593498	6	167968370	0.00148274	0.0477	0.7975	0.777	-0.0205		AFDN
cg25450372	12	96402815	0.00148359	0.0477	0.7173	0.6938	-0.0235		NA
cg08884979	15	51720473	0.00149136	0.0478	0.8045	0.7794	-0.0251	3UTR	SCG3
cg05296753	12	107001921	0.00148732	0.0478	0.7722	0.7458	-0.0264	exon_4	CRY1
cg05629005	15	50262240	0.00148681	0.0478	0.4437	0.468	0.0243		HDC
cg09964207	2	231083554	0.00148741	0.0478	0.7901	0.7623	-0.0278		PSMD1
cg14168614	11	2906017	0.00149094	0.0478	0.793	0.7684	-0.0246		SLC22A18
cg14625829	8	63208151	0.00148976	0.0478	0.7124	0.6782	-0.0342		YTHDF3
cg16632266	5	84724919	0.00148796	0.0478	0.6811	0.6397	-0.0414		NA
cg07169296	6	38684406	0.00150078	0.0479	0.7556	0.7245	-0.0311	exon_3	ENSG00000298390;GLO1
cg04311548	4	105560696	0.00149885	0.0479	0.5685	0.5364	-0.0321	TSS1500	ARHGEF38;ARHGEF38-IT1
cg06231522	8	85523720	0.00149571	0.0479	0.807	0.7865	-0.0205		ENSG00000254380
cg14836555	14	24274185	0.0014954	0.0479	0.322	0.3516	0.0296		ENSG00000288044
cg22569765	3	186947180	0.0014949	0.0479	0.7071	0.7313	0.0242		ST6GAL1
cg20255085	12	32644558	0.00150333	0.048	0.5801	0.5393	-0.0408	3UTR	FGD4
cg04797274	1	56966743	0.00150895	0.048	0.577	0.6035	0.0265	TSS1500	C8B;ENSG00000236341
cg26971595	6	118509174	0.00150886	0.048	0.6276	0.6061	-0.0215		CEP85L
cg09244037	13	113621355	0.00150995	0.048	0.8146	0.7923	-0.0223		TFDP1
cg01901421	2	104733743	0.00150537	0.048	0.6123	0.6438	0.0315		PANTR1
cg05096938	4	77703000	0.00150735	0.048	0.7474	0.7104	-0.037		ENSG00000221711
cg19076160	1	192126384	0.00150508	0.048	0.6606	0.6164	-0.0442		ENSG00000306983
cg08359777	2	207597166	0.00151735	0.0481	0.7243	0.6884	-0.0359	3UTR	CREB1;METTL21A
cg07834276	9	99531662	0.00151369	0.0481	0.8268	0.8047	-0.0221		ENSG00000234860;NAMA
cg22981898	13	23978552	0.00152096	0.0482	0.7634	0.7392	-0.0242	TSS1500	ENSG00000273167;SPATA13
cg18166915	3	112975349	0.0015191	0.0482	0.6199	0.6525	0.0326	TSS1500	CD200R1
cg13817822	18	79727394	0.00151951	0.0482	0.7632	0.7338	-0.0294		CTDP1
cg05596911	5	119166956	0.00151925	0.0482	0.7882	0.7558	-0.0324		DMXL1
cg09329524	1	182128789	0.00153055	0.0483	0.2371	0.2928	0.0557		ENSG00000232309;ENSG00000298690;LINC01344
cg22951222	3	130726842	0.00152877	0.0483	0.6411	0.5956	-0.0455		PIK3R4
cg23649326	5	81308300	0.00152443	0.0483	0.7185	0.6714	-0.0471		ZCCHC9
cg23538701	2	60568584	0.00153101	0.0483	0.6507	0.5996	-0.0511		ENSG00000301945
cg18793322	5	76707937	0.00153654	0.0484	0.7935	0.7662	-0.0273	3UTR	ENSG00000225407;IQGAP2
cg23874639	15	48796134	0.0015382	0.0484	0.748	0.7194	-0.0286	exon_6	CEP152
cg17743850	3	100846561	0.00153469	0.0484	0.6297	0.5956	-0.0341		ABI3BP
cg23074762	15	101241054	0.00153513	0.0484	0.7133	0.6757	-0.0376		CHSY1
cg21331947	6	36753159	0.00153282	0.0484	0.7232	0.6879	-0.0353		CPNE5
cg25049733	6	1987035	0.00153612	0.0484	0.4612	0.4842	0.023		GMDS
cg21453690	10	10715187	0.00153521	0.0484	0.6921	0.6635	-0.0286		NA
cg20257947	4	166314257	0.00153717	0.0484	0.6047	0.5528	-0.0519		ENSG00000308604;Y_RNA
cg04408266	1	212284196	0.00154014	0.0485	0.6241	0.5766	-0.0475	TSS1500	LINC02608;PPP2R5A
cg09641761	14	71964806	0.00153854	0.0485	0.6905	0.6667	-0.0238	exon_2	RGS6
cg04221681	10	13295496	0.00154472	0.0485	0.7414	0.7088	-0.0326	5UTR	PHYH
cg21886743	2	201853228	0.00154195	0.0485	0.6667	0.6226	-0.0441		CDK15
cg24648156	13	92376741	0.00154459	0.0485	0.6932	0.6703	-0.0229		GPC5;GPC5-AS2
cg10470144	9	92267040	0.00154558	0.0485	0.7078	0.7325	0.0247		IARS1
cg22855772	13	20999562	0.00154075	0.0485	0.8033	0.7798	-0.0235		LATS2
cg17092391	7	74101572	0.00153852	0.0485	0.8229	0.7992	-0.0237		LIMK1
cg02087774	4	75494439	0.00154309	0.0485	0.708	0.6719	-0.0361		RCHY1
cg17624661	4	38530037	0.00154053	0.0485	0.2996	0.3359	0.0363		LINC01259
cg26853640	19	38389033	0.00154939	0.0486	0.1763	0.1966	0.0203	TSS1500	GGN;SPRED3
cg21673964	6	101620867	0.00155221	0.0486	0.6954	0.6709	-0.0245		GRIK2
cg25661961	4	156941366	0.00155094	0.0486	0.6713	0.6157	-0.0556		PDGFC
cg11549716	16	23087167	0.001556	0.0487	0.7487	0.7264	-0.0223	exon_9	USP31
cg25353401	21	16538746	0.00155377	0.0487	0.5908	0.5353	-0.0555	TSS1500	MIR99A;MIR99AHG;MIRLET7C
cg00712146	3	65354863	0.0015556	0.0487	0.7469	0.7243	-0.0226	3UTR	MAGI1
cg24379599	1	186399888	0.0015577	0.0487	0.8	0.7751	-0.0249		ODR4
cg13147408	21	44866076	0.00155705	0.0487	0.6414	0.6198	-0.0216		PTTG1IP
cg12720514	3	21941998	0.00155821	0.0487	0.6445	0.6001	-0.0444		ZNF385D;ZNF385D-AS2
cg18144552	13	32758141	0.00156246	0.0488	0.7599	0.7234	-0.0365	exon_27	PDS5B
cg20298115	17	3197297	0.00156542	0.0488	0.6736	0.642	-0.0316	TSS1500	OR1A2
cg01574741	2	207763072	0.00156796	0.0488	0.7445	0.7181	-0.0264	3UTR	FZD5
cg11006112	10	77884996	0.0015655	0.0488	0.7527	0.7306	-0.0221		DLG5
cg25139269	11	17170579	0.00156546	0.0488	0.7818	0.7569	-0.0249		PIK3C2A
cg24415210	1	19794013	0.00156934	0.0488	0.7832	0.7606	-0.0226		TMCO4
cg06808359	9	86343409	0.00156926	0.0488	0.7971	0.7735	-0.0236		TUT7
cg18437039	19	1444203	0.00156519	0.0488	0.2607	0.2928	0.0321		ENSG00000301705
cg19268947	7	77639516	0.00157123	0.0489	0.6561	0.6071	-0.049	3UTR	PTPN12
cg10632672	1	32208597	0.00157818	0.0489	0.7917	0.7653	-0.0264	3UTR; TSS1500	DCDC2B;IQCC
cg13163783	14	39581802	0.00157046	0.0489	0.6732	0.639	-0.0342		ENSG00000258526
cg05510960	16	188960	0.00157271	0.0489	0.7958	0.7743	-0.0215		NA
cg06635918	14	64657146	0.0015784	0.0489	0.4066	0.4388	0.0322		NA
cg20418715	11	105975283	0.00158363	0.049	0.6372	0.5961	-0.0411		GRIA4;RNU6-277P
cg08418794	8	94406171	0.0015859	0.049	0.769	0.742	-0.027		RAD54B
cg17879511	20	16731128	0.00158523	0.049	0.7127	0.6872	-0.0255		ENSG00000228809;SNRPB2
cg12908055	3	111977757	0.00158796	0.0491	0.7586	0.7349	-0.0237	TSS1500	ABHD10
cg15712869	15	39411589	0.00159057	0.0491	0.1013	0.1227	0.0214		ENSG00000259345
cg20170632	15	62027825	0.00158989	0.0491	0.7497	0.7161	-0.0336		VPS13C
cg03725491	2	23819934	0.00159555	0.0492	0.6323	0.5756	-0.0567		ATAD2B
cg12170419	20	23386740	0.00159676	0.0492	0.6892	0.7267	0.0375		NAPB
cg27534367	1	77066466	0.0016053	0.0493	0.6999	0.65	-0.0499	3UTR	ENSG00000288543;ST6GALNAC5
cg05246303	2	181456627	0.0016085	0.0493	0.1253	0.1546	0.0293	TSS1500	ENSG00000307562;ITGA4
cg19399805	12	22490145	0.00160997	0.0493	0.7047	0.6586	-0.0461	exon_13	C2CD5
cg20423093	15	58138983	0.00160724	0.0493	0.5302	0.4833	-0.0469		ALDH1A2;AQP9;ENSG00000296673
cg18342814	21	44335857	0.00160975	0.0493	0.8492	0.8239	-0.0253		CFAP410
cg05486891	8	72014244	0.00160845	0.0493	0.4927	0.4699	-0.0228		MSC-AS1
cg03450899	16	8929868	0.00160592	0.0493	0.7432	0.7028	-0.0404		USP7
cg09473424	1	28592014	0.00161064	0.0494	0.156	0.1782	0.0222	TSS1500	RAB42;TAF12
cg17243001	16	67846631	0.00161503	0.0494	0.1906	0.2139	0.0233	TSS1500	CENPT;NUTF2
cg19307868	4	8504593	0.00161392	0.0494	0.7521	0.7314	-0.0207		NA
cg08369629	8	52685941	0.0016147	0.0494	0.7692	0.727	-0.0422		RB1CC1
cg16174204	6	87979975	0.00161484	0.0494	0.7371	0.7041	-0.033		NA
cg12927915	8	65630390	0.00161913	0.0495	0.733	0.699	-0.034		ARMC1
cg04375560	17	35239124	0.00162232	0.0495	0.68	0.6405	-0.0395		ENSG00000266947
cg02229132	11	95711260	0.00162187	0.0495	0.4408	0.4655	0.0247		ENSG00000285842
cg23839081	11	14688204	0.00161735	0.0495	0.708	0.6715	-0.0365		PDE3B
cg13738068	2	63966057	0.00161966	0.0495	0.6584	0.6071	-0.0513		VPS54
cg08659034	13	41649934	0.00162276	0.0495	0.7948	0.7721	-0.0227		VWA8
cg04579453	2	205925565	0.00161805	0.0495	0.1458	0.1724	0.0266		NA
cg04422391	14	54025720	0.00161961	0.0495	0.6265	0.5858	-0.0407		NA
cg03485798	1	62477581	0.00162792	0.0496	0.7757	0.7536	-0.0221		DOCK7
cg14074534	2	33108035	0.00162936	0.0496	0.1412	0.1643	0.0231		LTBP1
cg02080131	22	24498736	0.00162865	0.0496	0.3293	0.3553	0.026		UPB1
cg26581481	10	113960936	0.00162894	0.0496	0.1922	0.2244	0.0322		ENSG00000297898
cg08600356	5	1562714	0.00162671	0.0496	0.7111	0.6779	-0.0332		SDHAP3
cg23893009	3	189562889	0.00163063	0.0496	0.6877	0.6555	-0.0322		NA
cg23336678	1	100030390	0.0016373	0.0497	0.7523	0.72	-0.0323	3UTR	ENSG00000283761;ENSG00000288826;SLC35A3
cg02907802	12	818471	0.00163888	0.0497	0.7054	0.6775	-0.0279		WNK1
cg00098686	1	77585074	0.00163791	0.0497	0.7301	0.7051	-0.025		ZZZ3
cg23746283	1	247188771	0.00163957	0.0497	0.6906	0.6418	-0.0488		ENSG00000259865
cg15945942	1	160260763	0.0016439	0.0498	0.6517	0.6103	-0.0414	TSS1500	DCAF8;DCAF8-DT;ENSG00000258465
cg05480258	15	81029835	0.00164535	0.0498	0.3115	0.3581	0.0466		NA
cg17424406	1	199008653	0.00164281	0.0498	0.8003	0.7756	-0.0247		LINC01222
cg06533086	5	39139003	0.00164794	0.0499	0.6733	0.6342	-0.0391		FYB1
cg18601682	12	2721238	0.00164952	0.0499	0.7713	0.7453	-0.026		ITFG2-AS1
cg26896908	4	103451697	0.0016489	0.0499	0.6634	0.6245	-0.0389		LINC02428
cg01793008	12	124612205	0.00165608	0.0499	0.6944	0.6598	-0.0346		ENSG00000299894
cg06008302	1	163385089	0.00165562	0.0499	0.7545	0.719	-0.0355		NA
