# Supplementary material for: Changes in Blood DNA CpG Methylation Levels in Response to Methadone Maintenance Treatment: Epigenome-Wide Longitudinal Study
Source: Epigenomes. 2026 Mar 5;10(1):18. doi: 10.3390/epigenomes10010018 (PMC13024794; doi:10.3390/epigenomes10010018)
Supplement: Supplementary file 1 [file epigenomes-10-00018-s001.zip › Levran Table S2 Feb 2026.xlsx]

## Sheet: Sheet1
Table S2. CpGs related to tobacco smoking showing a significant difference in methylations between baseline and follow-up samples (FDR < 0.05)
Name	Chr	Position	p-value	FDR	Baseline normalized beta (mean)	Follow-up normalized beta (mean)	∆β	RefGene Group	Gene
cg08102294	3	13022418	1.04924e-05	0.0101669	0.770845	0.739785	-0.0310607		IQSEC1
cg26002138	6	128027347	1.6894e-05	0.0117265	0.706595	0.669438	-0.0371571	TSS1500	PTPRK;PTPRK-AS1
cg11555067	2	98464887	2.2842e-05	0.0124883	0.275392	0.297251	-0.0218597		INPP4A
cg16674267	19	2537743	2.38435e-05	0.0126568	0.12834	0.160923	-0.0325829		GNG7
cg23942310	10	45622223	2.46296e-05	0.012711	0.722553	0.742631	-0.0200777		ZFAND4
cg16730293	19	42131366	4.11605e-05	0.0146296	0.717283	0.69329	-0.0239928	TSS1500	LNROP;POU2F2
cg23554033	4	82367946	8.14595e-05	0.0180432	0.230505	0.268264	-0.0377591		HNRNPD
cg06242416	16	21603748	8.88889e-05	0.0186181	0.67508	0.640307	-0.0347726		ENSG00000301756;METTL9
cg01918977	19	12786261	9.83734e-05	0.0192673	0.142459	0.163006	-0.0205466	TSS1500	ENSG00000267212;MIR5684
cg13469720	15	70691019	0.000105906	0.0197038	0.672003	0.634896	-0.0371074		UACA
cg19892286	9	124251835	0.000121914	0.0207484	0.310268	0.33601	-0.0257428		NA
cg13787551	3	18891908	0.000125523	0.0209423	0.189524	0.222895	-0.0333709		SATB1-AS1
cg03456468	17	8174064	0.000175712	0.023119	0.186993	0.211207	-0.0242139	3UTR;exon_5;TSS1500	SNORD118;TMEM107
cg24380380	11	68347529	0.000209447	0.0244692	0.190499	0.216014	-0.0255146		LRP5
cg16296417	8	125273201	0.00021167	0.024546	0.532799	0.563071	-0.0302722		NSMCE2
cg06883868	18	13643517	0.000225299	0.0250923	0.240629	0.265132	-0.0245029		LDLRAD4
cg18441041	7	101916847	0.000245516	0.0256578	0.673292	0.64774	-0.0255523		CUX1
cg24796852	19	39336629	0.000254626	0.0259081	0.249005	0.272128	-0.0231237	TSS1500	GMFG
cg08466464	7	75928638	0.000271964	0.0264825	0.795701	0.755079	-0.0406218		POR
cg23017594	14	32259260	0.000285244	0.0269977	0.713747	0.689022	-0.0247253		NA
cg20426042	8	96766481	0.000292718	0.0272241	0.437366	0.487912	-0.050546		CPQ
cg03556458	5	136051870	0.000292794	0.0272256	0.769167	0.74555	-0.0236162		TGFBI
cg14197032	4	158906334	0.000310196	0.0278365	0.18256	0.210351	-0.0277909	exon_17;3UTR	FNIP2;SPMIP2
cg05854233	17	50396424	0.000324731	0.02825	0.141095	0.165885	-0.0247894		ENSG00000253102;LRRC59
cg23105515	2	143146086	0.000326482	0.0283088	0.644968	0.61504	-0.0299281		ARHGAP15;ENSG00000306657
cg24673374	2	131106596	0.00036147	0.029247	0.18475	0.207158	-0.0224078		PLEKHB2
cg25012951	7	151485409	0.000434342	0.031109	0.505699	0.472146	-0.033553		RHEB
cg11523920	11	17073133	0.000451052	0.031453	0.855318	0.834371	-0.0209473		NA
cg22028456	11	125072726	0.000453481	0.0314696	0.719899	0.68291	-0.0369888		SLC37A2
cg24824293	8	116879233	0.000454881	0.0314929	0.496509	0.456572	-0.0399377		NA
cg06294803	3	184315494	0.000495696	0.0323319	0.22146	0.248666	-0.0272059	5UTR;exon_2	EIF4G1
cg11732178	6	33492307	0.000538685	0.0333257	0.411979	0.433017	-0.0210383		NA
cg24394891	10	109886612	0.000560794	0.0337469	0.322698	0.363739	-0.041041		XPNPEP1
cg12676740	10	1050350	0.000563039	0.0337693	0.68786	0.652265	-0.0355948	TSS1500	IDI1;WDR37
cg15535138	1	31944984	0.000581503	0.0341404	0.147845	0.175944	-0.0280994		NA
cg26905258	13	77324272	0.000593167	0.0343917	0.239058	0.26001	-0.0209526		MYCBP2
cg21791076	12	64101281	0.000626603	0.0350093	0.724433	0.692182	-0.0322513		ENSG00000287618;SRGAP1
cg04570984	5	58927489	0.000635319	0.035184	0.494037	0.519357	-0.0253205		NA
cg02255510	2	37083253	0.000646957	0.0353937	0.607296	0.631353	-0.0240571	TSS1500	GPATCH11;HEATR5B
cg22484898	9	130010386	0.000655322	0.0355391	0.139514	0.175675	-0.036161		FNBP1
cg15450840	5	14438468	0.00068749	0.0362147	0.281449	0.317865	-0.0364155		TRIO
cg12227036	2	29370836	0.000700037	0.0364985	0.29637	0.321136	-0.0247656		ALK
cg18195006	22	36921755	0.000713022	0.036723	0.165116	0.19433	-0.0292141		CSF2RB;ENSG00000304449
cg10717214	6	31575780	0.000744015	0.0372029	0.116171	0.139389	-0.0232182	exon_1	TNF
cg05906357	20	63727398	0.000752039	0.0373449	0.543132	0.565666	-0.0225338		ENSG00000273154;ZGPAT
cg27101034	5	60841930	0.000752628	0.0373513	0.621134	0.642375	-0.0212413		ELOVL7
cg05236424	1	153628354	0.000753523	0.0373536	0.193681	0.224752	-0.031071	TSS200	S100A1;S100A13
cg08993055	12	43154102	0.000755592	0.037382	0.562705	0.510306	-0.0523989	TSS1500	LINC02461
cg01275061	21	45412640	0.000827878	0.0386158	0.768614	0.747838	-0.0207758		COL18A1
cg10921908	8	94853699	0.000841681	0.0388034	0.656249	0.612321	-0.0439285		INTS8
cg23904377	20	2871646	0.000882756	0.0394321	0.423438	0.449777	-0.0263394		NA
cg10680196	19	38689139	0.000924979	0.0401745	0.58854	0.617383	-0.0288427		ACTN4;ENSG00000267375
cg00202522	1	156157736	0.000935899	0.0403802	0.245039	0.27616	-0.0311212		SEMA4A
cg00628277	17	82917863	0.000938148	0.0404078	0.438912	0.405331	-0.0335804		ENSG00000262663;TBCD
cg03492733	20	1868789	0.000951652	0.0405745	0.288463	0.313854	-0.0253904		ENSG00000286288
cg25814283	12	110641930	0.000971326	0.0407708	0.486512	0.44245	-0.0440627		HVCN1;TCTN1
cg26848180	4	40315287	0.000974029	0.0408129	0.8032	0.78039	-0.0228095	TSS1500	LINC02265
cg18397743	17	82903080	0.000981354	0.0408724	0.500435	0.522559	-0.0221242		TBCD
cg09432758	19	1649124	0.00103249	0.0415488	0.744763	0.717434	-0.0273281		TCF3
cg16687717	11	3927368	0.00103289	0.0415596	0.480364	0.506386	-0.0260221		STIM1
cg05180258	14	73454491	0.00103415	0.0415659	0.710928	0.683505	-0.0274234		NUMB
cg17092523	12	6462434	0.00104266	0.0416984	0.134135	0.161788	-0.0276527	3UTR;exon_5	VAMP1
cg19035833	7	50362982	0.00106713	0.0420803	0.156225	0.176567	-0.0203416		IKZF1
cg12015355	12	50418576	0.00108632	0.0423871	0.680649	0.70692	-0.0262711		LARP4
cg01378143	11	128595395	0.00112996	0.0429188	0.69874	0.660803	-0.0379373		ENSG00000245008
cg02966453	19	36851460	0.00113524	0.0429877	0.131636	0.154782	-0.0231458	TSS200	ENSG00000291239;ZNF345;ZNF790
cg02991129	11	46808930	0.00113632	0.0429979	0.318523	0.353581	-0.0350585		CKAP5
cg05110225	7	56064014	0.00120457	0.0439362	0.103657	0.126163	-0.022506	TSS1500	SUMF2
cg03576380	11	112132918	0.00122842	0.0442663	0.239658	0.259998	-0.0203397		ENSG00000255292
cg15304674	7	92293880	0.00129751	0.0452634	0.636078	0.607881	-0.0281974		ANKIB1
cg26784211	22	40250915	0.00130553	0.0453806	0.754077	0.728232	-0.0258454		TNRC6B
cg03607573	11	93738723	0.00132982	0.0457099	0.302195	0.338165	-0.0359694		TAF1D
cg12459961	7	77355318	0.00136163	0.0461164	0.79824	0.777733	-0.0205065	exon_16	GSAP
cg16098170	19	2255849	0.00136223	0.0461283	0.77448	0.750472	-0.0240084		JSRP1
cg05056936	3	129409776	0.00137397	0.0462996	0.582366	0.605285	-0.0229182		EFCAB12
cg23997493	10	30489516	0.00137838	0.0463593	0.379208	0.407586	-0.0283778		ENSG00000307302
cg09044863	17	80425181	0.00138342	0.0464152	0.787368	0.759949	-0.027419		ENDOV
cg26434485	11	44575118	0.00138621	0.0464238	0.361882	0.384502	-0.02262		CD82
cg22913127	19	34134070	0.00141386	0.0468225	0.621296	0.592363	-0.028933		NA
cg16618857	19	4597422	0.00142015	0.0469024	0.16473	0.184758	-0.0200283		NA
cg05323286	14	75675363	0.00142871	0.0469949	0.716584	0.692992	-0.0235915		TTLL5
cg10819289	22	39414534	0.00142969	0.0470106	0.798434	0.767766	-0.0306689		TAB1
cg14072587	12	63006739	0.00147189	0.0475706	0.507234	0.546837	-0.0396029		ENSG00000257235;ENSG00000293081;ENSG00000307468
cg26363021	11	116880370	0.00147654	0.0476179	0.569463	0.530153	-0.0393097		ENSG00000296731;SIK3
cg05377824	16	89365279	0.00147818	0.0476458	0.201359	0.242925	-0.0415658		ANKRD11;ENSG00000288715
cg20519581	20	50343307	0.0014806	0.0476803	0.464163	0.490446	-0.026283		NA
cg27520108	15	68635450	0.00149071	0.0478033	0.748318	0.719237	-0.0290813		CORO2B
cg22299097	3	97971746	0.00151071	0.0480416	0.253203	0.275677	-0.0224736		ENSG00000285614;RIOX2
cg12096487	17	7478364	0.00152871	0.0483338	0.738796	0.717211	-0.0215853		ZBTB4
cg24023489	8	102116999	0.00153227	0.0483541	0.486557	0.52687	-0.0403132		ENSG00000310378;ENSG00000310398;NCALD
cg09974454	13	101650199	0.00154184	0.0484741	0.658855	0.617798	-0.0410568		ITGBL1
cg01715745	1	54464483	0.00158357	0.0489991	0.369411	0.391398	-0.0219869		NA
cg00757950	8	65879528	0.00158813	0.0490706	0.835426	0.805025	-0.030401		NA
cg05712938	5	3187342	0.00160264	0.0492441	0.650288	0.612884	-0.037404		NA
cg00035505	11	57648181	0.00161464	0.0494189	0.19403	0.217101	-0.0230702		CLP1;MIR130AHG;YPEL4
cg05495804	4	153530204	0.00163156	0.0496304	0.155714	0.189921	-0.0342067		TMEM131L
cg02352281	3	46097813	0.00163404	0.0496737	0.0825632	0.110035	-0.0274719		ENSG00000288703
cg22153994	17	45407033	0.00165085	0.0498809	0.777734	0.755402	-0.0223325		ARHGAP27
